# Supplementary material for: Unveiling the molecular mechanism of sepal curvature in Dendrobium Section Spatulata through full-length transcriptome and RNA-seq analysis
Source: Front Plant Sci. 2024 Dec 13;15:1497230. doi: 10.3389/fpls.2024.1497230 (PMC11671263; doi:10.3389/fpls.2024.1497230)
Supplement: Supplementary file 2 [file Table1.xlsx]

## Sheet: Sheet1
Supplementary Table S1. Primer sequences used for gene expression validation
Transcript ID	Forward primers (5'-3')	Reverse primers (5'-3')
PB_transcript_44935	GGATGGATTCCTTGCTTGGAATTCG	GTCCAATACCTGCCATCATAGTAGC
PB_transcript_131531	CATCCCACAAGCTAAGCTCTGC	CCATGTCTTCATGCAATGAACTCTTGG
PB_transcript_21432	CTGATCGGAGGATCCGTGTTTG	CATCATCGCTCAGCGCTAGC
PB_transcript_96143	GCATGGCTGTGTTGTGTTTGG	CCACTATACACCAACCATCGTCC
PB_transcript_44935	GGATGGATTCCTTGCTTGGAATTCG	GTCCAATACCTGCCATCATAGTAGC
PB_transcript_161752	TCGGTCTTTCCAGCTGAAGC	CCTCTCAAACTCTTCCACTGCT
