# Supplementary material for: Unveiling the molecular mechanism of sepal curvature in Dendrobium Section Spatulata through full-length transcriptome and RNA-seq analysis
Source: Front Plant Sci. 2024 Dec 13;15:1497230. doi: 10.3389/fpls.2024.1497230 (PMC11671263; doi:10.3389/fpls.2024.1497230)
Supplement: Supplementary file 3 [file Table2.xlsx]

## Sheet: Sheet1
Supplementary Table S2. Reads length distribution of CCS and FLNC
Reads length (kb)	CCS count	FLNC count	HQ consensus isform count	Average length of HQ consensus isoform reads
[0,1]	124515	159049	52899	632.065
(1,2]	252761	188586	64404	1461.35
(2,3]	118699	71077	29571	2421.23
(3,4]	45406	24050	11541	3425.42
(4,5]	31990	9090	4747	4424.22
(5,6]	24834	3879	2100	5435.8
(6,7]	19269	16234	954	6387.24
>7	1683	611	434	7852
