# Supplementary material for: Unveiling the molecular mechanism of sepal curvature in Dendrobium Section Spatulata through full-length transcriptome and RNA-seq analysis
Source: Front Plant Sci. 2024 Dec 13;15:1497230. doi: 10.3389/fpls.2024.1497230 (PMC11671263; doi:10.3389/fpls.2024.1497230)
Supplement: Supplementary file 4 [file Table3.xlsx]

## Sheet: PB_collapsed.candidates_AS
Supplementary Table S3. Alternative splicing event list
QueryName	SubjectName	QhspStart1	QhspEnd1	QhspStart2	QhspEnd2	ShspStart1	ShspEnd1	ShspStart2	ShspEnd2
PB_transcript_107138	PB_transcript_86699	320	2775	40	321	728	3186	1	282
PB_transcript_75782	PB_transcript_65996	313	1081	7	313	533	1318	39	345
PB_transcript_70509	PB_transcript_73584	1141	2346	1	1146	1338	2541	5	1157
PB_transcript_133433	PB_transcript_36	1	4527	4525	6103	3	4766	4891	6523
PB_transcript_101136	PB_transcript_155305	303	1526	7	304	640	1844	49	346
PB_transcript_117424	PB_transcript_125265	170	1026	7	169	577	1429	270	437
PB_transcript_77715	PB_transcript_131766	1	2720	2717	3185	1	2699	2890	3361
PB_transcript_31770	PB_transcript_18045	130	1141	3	133	264	1275	4	134
PB_transcript_137218	PB_transcript_97512	1	3760	3756	3883	1	3763	5257	5384
PB_transcript_137415	PB_transcript_75	3	5349	5345	5458	3	5422	6198	6311
PB_transcript_67370	PB_transcript_7440	1	1234	1235	2038	3	1236	1354	2157
PB_transcript_94163	PB_transcript_134444	123	3496	3495	3932	201	3565	3668	4105
PB_transcript_146934	PB_transcript_112205	337	1951	6	339	2752	1140	6788	6453
PB_transcript_133433	PB_transcript_52	3	4527	4525	6103	3	4564	4693	6331
PB_transcript_102270	PB_transcript_141548	1	1453	1450	1824	918	2330	2845	3206
PB_transcript_150459	PB_transcript_101	5	5502	5499	5663	12	5552	6114	6278
PB_transcript_60332	PB_transcript_78	1	4460	4461	4607	3	4488	6115	6262
PB_transcript_122145	PB_transcript_156566	333	1756	7	334	568	1993	43	370
PB_transcript_159089	PB_transcript_152693	106	1366	1366	2369	7	1285	1429	2432
PB_transcript_76014	PB_transcript_89311	351	2917	5	350	3338	5901	5	350
PB_transcript_196	PB_transcript_122	2694	5978	2	2699	2972	6276	1	2722
PB_transcript_1356	PB_transcript_963	455	4071	7	452	850	4465	91	523
PB_transcript_137938	PB_transcript_153738	379	2185	4	380	1011	2817	451	830
PB_transcript_142038	PB_transcript_91200	1	1514	1514	2525	452	1962	2523	3530
PB_transcript_100066	PB_transcript_116135	124	1561	1	125	265	1701	1	125
PB_transcript_5516	PB_transcript_4763	1	2489	2490	2708	2	2499	2646	2862
PB_transcript_1548	PB_transcript_1392	248	3925	1	247	347	4023	1	247
PB_transcript_133433	PB_transcript_56	1	4527	4525	6103	1	4629	4753	6366
PB_transcript_114411	PB_transcript_138655	1	1111	1112	1703	306	1416	1653	2244
PB_transcript_34988	PB_transcript_60682	6	516	514	1022	1	510	657	1153
PB_transcript_14150	PB_transcript_11334	131	1919	1	134	257	2043	1	134
PB_transcript_14078	PB_transcript_136374	139	1881	1	140	288	2030	44	183
PB_transcript_143248	PB_transcript_130349	1	2068	2066	2400	2000	4068	4887	5221
PB_transcript_163533	PB_transcript_74511	135	1484	1	135	289	1638	12	146
PB_transcript_150459	PB_transcript_127	5	5502	5499	5663	13	5554	6122	6287
PB_transcript_13268	PB_transcript_155309	365	1967	6	364	472	2074	13	371
PB_transcript_1356	PB_transcript_964	448	4071	7	451	759	4382	111	540
PB_transcript_90764	PB_transcript_85054	218	1389	3	221	1892	3063	1458	1676
PB_transcript_116170	PB_transcript_129335	379	2524	47	378	602	2745	6	337
PB_transcript_153284	PB_transcript_89944	422	2362	6	423	687	2627	151	568
PB_transcript_151423	PB_transcript_103322	11	1316	1315	1914	7	1311	2569	3168
PB_transcript_196	PB_transcript_74	2694	5978	1	2699	2991	6302	1	2743
PB_transcript_11930	PB_transcript_78197	342	2057	39	343	617	2332	7	311
PB_transcript_23761	PB_transcript_92289	245	1448	30	246	437	1640	7	223
PB_transcript_112011	PB_transcript_358	248	2900	130	248	300	2946	7	125
PB_transcript_152580	PB_transcript_135671	134	1047	4	138	214	1128	549	683
PB_transcript_58187	PB_transcript_5584	257	2328	7	259	627	2678	262	516
PB_transcript_83157	PB_transcript_146902	249	2159	32	249	325	2236	7	224
PB_transcript_34928	PB_transcript_87928	145	1012	7	147	358	1231	83	224
PB_transcript_35150	PB_transcript_10292	482	986	1	483	1681	2184	41	523
PB_transcript_91662	PB_transcript_2233	1	1726	1724	2013	275	1993	675	964
PB_transcript_9285	PB_transcript_84109	1	1354	1352	2259	1	1355	1469	2376
PB_transcript_128982	PB_transcript_11322	1	1245	1242	1870	114	1356	1477	2103
PB_transcript_3320	PB_transcript_141399	1	2260	2257	3190	2	2255	2526	3456
PB_transcript_1491	PB_transcript_103059	154	2098	2095	3959	7	1951	6195	8059
PB_transcript_80396	PB_transcript_127609	193	1793	4	194	1436	3030	1	188
PB_transcript_120968	PB_transcript_166156	242	3957	1	242	743	4460	1	241
PB_transcript_291	PB_transcript_57	4	5515	5519	5619	3	5623	6254	6355
PB_transcript_134784	PB_transcript_90067	15	1626	1621	2340	9	1623	2502	3222
PB_transcript_70357	PB_transcript_76162	188	2168	1	189	420	2403	137	320
PB_transcript_156397	PB_transcript_99848	225	1130	4	225	2127	3035	1526	1747
PB_transcript_10306	PB_transcript_144076	259	2122	7	259	608	2492	211	466
PB_transcript_159959	PB_transcript_59	1	1947	1944	3264	2732	4679	4790	6110
PB_transcript_65714	PB_transcript_126745	1	1113	1110	1383	1	1125	1274	1568
PB_transcript_144028	PB_transcript_113492	193	1206	3	196	888	1927	126	326
PB_transcript_31358	PB_transcript_73233	9	618	616	1127	3	612	1397	1908
PB_transcript_159088	PB_transcript_88821	1	2413	2412	2907	272	2697	2855	3355
PB_transcript_5747	PB_transcript_3919	171	2641	14	171	393	2868	6	165
PB_transcript_154374	PB_transcript_95825	206	1174	4	210	2068	3026	530	735
PB_transcript_32474	PB_transcript_159036	8	747	745	1126	13	752	879	1260
PB_transcript_165752	PB_transcript_102	3	5033	5029	6006	3	5088	5306	6289
PB_transcript_17458	PB_transcript_85244	217	1766	60	220	330	1879	7	167
PB_transcript_139025	PB_transcript_4843	236	2071	7	239	860	2694	87	319
PB_transcript_74929	PB_transcript_17265	198	1465	51	197	380	1647	7	153
PB_transcript_119221	PB_transcript_138132	1281	3013	1	1282	3143	4856	1512	2792
PB_transcript_85237	PB_transcript_145299	1	1014	1012	1458	82	1095	1819	2266
PB_transcript_150459	PB_transcript_66	5	5502	5499	5661	15	5591	6161	6322
PB_transcript_2723	PB_transcript_57324	1490	3374	102	1491	1507	3391	7	1396
PB_transcript_164634	PB_transcript_25073	125	1154	7	128	253	1282	1	122
PB_transcript_162568	PB_transcript_138331	1015	3279	1	1015	1335	3592	1	1014
PB_transcript_165752	PB_transcript_99708	1	5033	5029	6007	1	5033	5249	6234
PB_transcript_128750	PB_transcript_65154	471	2635	5	470	1192	3347	621	1086
PB_transcript_12024	PB_transcript_70406	694	2061	74	692	917	2352	9	644
PB_transcript_9081	PB_transcript_140416	1	1556	1555	2184	1	1556	1801	2430
PB_transcript_75787	PB_transcript_57045	680	2681	7	685	2190	4191	63	741
PB_transcript_152735	PB_transcript_92979	1	1221	1218	1520	261	1493	1788	2089
PB_transcript_4514	PB_transcript_62312	1	2262	2257	2836	3	2254	3142	3719
PB_transcript_7672	PB_transcript_3006	486	2442	7	488	1243	3198	30	511
PB_transcript_22815	PB_transcript_92924	189	1445	3	188	2079	3302	743	921
PB_transcript_13929	PB_transcript_80406	1	1477	1477	1928	1	1475	1581	2031
PB_transcript_32744	PB_transcript_61428	174	1114	3	170	1313	2251	3	169
PB_transcript_68284	PB_transcript_128167	1	1541	1542	2227	777	2317	2424	3109
PB_transcript_70284	PB_transcript_130971	3	4749	4749	4899	4	4755	6085	6232
PB_transcript_81500	PB_transcript_67020	435	3183	7	438	564	3312	10	441
PB_transcript_161831	PB_transcript_70881	1	1059	1058	1554	235	1294	1701	2197
PB_transcript_159605	PB_transcript_59091	149	1095	7	151	1245	2190	80	225
PB_transcript_1873	PB_transcript_1560	1	2014	2013	3579	1	2038	2290	3858
PB_transcript_10526	PB_transcript_59402	197	2139	1	198	532	2473	17	219
PB_transcript_60332	PB_transcript_63	3	4460	4461	4605	3	4478	6114	6258
PB_transcript_60332	PB_transcript_57	4	4460	4461	4607	3	4543	6208	6355
PB_transcript_92243	PB_transcript_144279	794	3265	89	796	928	3398	7	714
PB_transcript_164754	PB_transcript_166482	134	3400	3396	3523	345	3611	4756	4883
PB_transcript_14872	PB_transcript_92979	1	1494	1491	1815	1	1493	1788	2122
PB_transcript_127056	PB_transcript_15841	7	1001	998	1524	76	1070	1271	1797
PB_transcript_2974	PB_transcript_150997	120	1750	1749	3291	7	1638	1751	3294
PB_transcript_70284	PB_transcript_66	3	4749	4749	4899	5	4827	6173	6322
PB_transcript_67296	PB_transcript_101197	226	2582	1	228	350	2706	2	229
PB_transcript_57981	PB_transcript_4650	199	1860	7	204	1219	2879	440	637
PB_transcript_156311	PB_transcript_3482	185	1000	8	185	2208	3019	1863	2040
PB_transcript_4079	PB_transcript_73845	1	2202	2198	3000	2	2203	2355	3155
PB_transcript_153114	PB_transcript_139623	1	1196	1194	1890	1	1199	2883	3579
PB_transcript_79813	PB_transcript_99204	314	2717	7	313	661	3052	64	373
PB_transcript_140284	PB_transcript_92691	140	1866	1	141	264	1991	1	141
PB_transcript_101927	PB_transcript_106842	120	2716	1	123	492	3079	253	376
PB_transcript_140930	PB_transcript_153983	1	1611	1612	2031	1458	3077	3852	4272
PB_transcript_64400	PB_transcript_60970	108	2837	1	112	15	2989	274	391
PB_transcript_157162	PB_transcript_4115	11	1787	1786	2887	22	1794	1898	2998
PB_transcript_1262	PB_transcript_1016	518	4127	7	522	794	4403	48	576
PB_transcript_112850	PB_transcript_67020	238	1799	5	241	564	2123	205	441
PB_transcript_156107	PB_transcript_60268	1	2237	2237	2820	166	2388	3430	4017
PB_transcript_109998	PB_transcript_330	16	2756	2753	3410	7	2750	4743	5400
PB_transcript_10306	PB_transcript_7459	259	2119	7	259	575	2434	185	437
PB_transcript_77903	PB_transcript_77957	1	1675	1675	2026	407	2082	2220	2571
PB_transcript_138294	PB_transcript_96095	11	2082	2081	3275	8	2085	2186	3384
PB_transcript_68042	PB_transcript_1248	282	3990	156	286	463	4171	40	170
PB_transcript_184	PB_transcript_36	1	4478	4475	6005	3	4716	4941	6523
PB_transcript_79026	PB_transcript_92219	216	2598	1	221	581	2993	1	221
PB_transcript_145258	PB_transcript_96095	1	2083	2082	2471	5	2085	2186	2574
PB_transcript_131457	PB_transcript_131988	120	1260	1	120	387	1526	1	120
PB_transcript_1355	PB_transcript_917	18	3242	3238	3907	24	3246	3851	4520
PB_transcript_154888	PB_transcript_11105	300	1945	8	299	470	2114	49	340
PB_transcript_9321	PB_transcript_79988	1	1102	1099	2192	1	1101	1995	3087
PB_transcript_115640	PB_transcript_163099	138	2516	1	138	4183	1780	4526	4390
PB_transcript_149824	PB_transcript_163198	1	1237	1232	1861	73	1310	1445	2073
PB_transcript_784	PB_transcript_142521	643	4614	7	642	927	4899	188	827
PB_transcript_109333	PB_transcript_126935	371	1205	7	371	640	1475	115	478
PB_transcript_63335	PB_transcript_98687	182	2571	1	183	396	2787	88	270
PB_transcript_160864	PB_transcript_70559	258	2368	6	257	398	2518	27	282
PB_transcript_16182	PB_transcript_129545	131	1684	1	133	314	1864	2	134
PB_transcript_72588	PB_transcript_8554	180	2041	1	184	459	2343	95	280
PB_transcript_148208	PB_transcript_18754	170	1423	7	171	351	1602	33	197
PB_transcript_781	PB_transcript_135105	3	3567	3565	4581	5	3572	3838	4854
PB_transcript_130132	PB_transcript_2112	405	3379	6	407	599	3573	85	486
PB_transcript_60027	PB_transcript_135993	2	2058	2058	2880	1	2055	2570	3406
PB_transcript_31839	PB_transcript_100401	342	1138	4	341	567	1363	637	974
PB_transcript_93368	PB_transcript_66778	150	2109	1	151	385	2345	1	151
PB_transcript_140284	PB_transcript_5457	140	1863	1	141	864	2589	601	741
PB_transcript_113674	PB_transcript_57178	393	2011	6	392	1304	2924	118	506
PB_transcript_142940	PB_transcript_156293	107	1537	1	107	314	1770	83	188
PB_transcript_134020	PB_transcript_111859	1	1503	1499	2879	39	1520	1638	3018
PB_transcript_109919	PB_transcript_121911	1	1090	1088	1523	1	1090	1213	1648
PB_transcript_152580	PB_transcript_156953	134	1047	4	138	85	998	417	551
PB_transcript_96821	PB_transcript_4391	2	2061	2059	2524	89	2112	2474	2938
PB_transcript_70284	PB_transcript_74	3	4749	4749	4899	3	4810	6151	6302
PB_transcript_94020	PB_transcript_161421	1	1159	1156	2146	1	1160	1561	2550
PB_transcript_156117	PB_transcript_4859	1276	2639	1	1277	1459	2821	76	1352
PB_transcript_101394	PB_transcript_96257	1	1960	1957	2401	953	2915	3322	3767
PB_transcript_85218	PB_transcript_57324	1395	3435	1	1396	1507	3547	1	1396
PB_transcript_57771	PB_transcript_129053	290	2888	18	287	1779	4376	7	278
PB_transcript_98687	PB_transcript_2964	321	2745	6	322	882	3305	118	436
PB_transcript_145244	PB_transcript_13238	439	1612	7	443	790	1964	19	455
PB_transcript_112512	PB_transcript_140162	1	2804	2799	3205	1602	4404	4532	4938
PB_transcript_33103	PB_transcript_23809	337	1057	7	342	729	1451	11	347
PB_transcript_59941	PB_transcript_12777	313	1714	5	314	635	2027	54	361
PB_transcript_81248	PB_transcript_129929	11	1801	1799	2205	7	1797	2511	2917
PB_transcript_70284	PB_transcript_122	3	4749	4749	4899	3	4792	6126	6276
PB_transcript_77579	PB_transcript_78441	358	1300	56	360	1114	2056	686	990
PB_transcript_4930	PB_transcript_4360	270	2758	1	269	452	2940	2	270
PB_transcript_74811	PB_transcript_56	1	4979	4977	5954	1	5087	5368	6366
PB_transcript_136512	PB_transcript_133131	575	1872	6	575	804	2101	55	624
PB_transcript_118414	PB_transcript_89245	188	1510	8	193	304	1620	6	192
PB_transcript_64656	PB_transcript_77879	402	1227	6	404	553	1378	38	452
PB_transcript_133433	PB_transcript_55	3	4527	4525	6103	3	4570	4693	6310
PB_transcript_74451	PB_transcript_103177	1	1048	1045	1705	1	1048	4612	5279
PB_transcript_150459	PB_transcript_52	5	5502	5499	5664	12	5568	6159	6334
PB_transcript_13171	PB_transcript_1629	401	1969	6	402	2280	3847	20	416
PB_transcript_30093	PB_transcript_75913	155	1197	3	154	982	2024	495	646
PB_transcript_70461	PB_transcript_159585	147	1593	1	147	839	2288	543	689
PB_transcript_118414	PB_transcript_165661	188	1522	8	193	304	1638	7	192
PB_transcript_82247	PB_transcript_10320	1	1426	1425	1959	1	1427	1556	2090
PB_transcript_24632	PB_transcript_73907	9	823	823	1409	7	814	966	1552
PB_transcript_18548	PB_transcript_5173	1	1215	1214	1652	1032	2246	2355	2793
PB_transcript_16249	PB_transcript_160781	230	1804	3	232	1852	3426	1	230
PB_transcript_22928	PB_transcript_101056	446	1381	5	447	1512	2441	559	1000
PB_transcript_60332	PB_transcript_43	3	4460	4461	4607	3	4546	6208	6356
PB_transcript_149574	PB_transcript_149715	123	1110	7	124	2707	3693	67	184
PB_transcript_5190	PB_transcript_4738	330	2798	50	330	399	2867	7	287
PB_transcript_6855	PB_transcript_148330	2	2059	2059	2535	1	2079	2199	2678
PB_transcript_13474	PB_transcript_134350	216	1881	3	217	822	2474	132	340
PB_transcript_976	PB_transcript_87996	2	2257	2257	4273	8	2263	2382	4398
PB_transcript_156566	PB_transcript_98898	248	1991	7	250	866	2605	12	256
PB_transcript_7451	PB_transcript_124364	327	2467	6	328	463	2595	18	345
PB_transcript_60332	PB_transcript_122	1	4460	4461	4607	1	4503	6130	6276
PB_transcript_15974	PB_transcript_114231	572	1814	7	574	2687	3929	17	587
PB_transcript_154232	PB_transcript_10150	1	1027	1028	1919	45	1090	1331	2221
PB_transcript_162938	PB_transcript_106097	202	1147	3	203	1095	2031	518	718
PB_transcript_643	PB_transcript_101529	1	3356	3353	4810	1	3356	3656	5112
PB_transcript_102270	PB_transcript_968	1	1453	1450	1824	2057	3463	3976	4335
PB_transcript_12628	PB_transcript_141399	1	1081	1078	2001	1177	2255	2526	3452
PB_transcript_71113	PB_transcript_65269	1	1743	1744	1923	636	2357	2460	2639
PB_transcript_95291	PB_transcript_3479	355	2711	9	357	662	3018	202	550
PB_transcript_3872	PB_transcript_72784	20	2352	2347	3030	3	2334	2505	3188
PB_transcript_105781	PB_transcript_97822	156	1150	8	157	374	1367	10	160
PB_transcript_144668	PB_transcript_65919	7	702	699	1243	278	976	1466	2007
PB_transcript_18490	PB_transcript_101514	650	1650	8	652	1094	2093	9	653
PB_transcript_132585	PB_transcript_128421	270	2186	7	271	1178	3103	167	429
PB_transcript_112970	PB_transcript_8193	255	2059	7	257	467	2261	87	337
PB_transcript_160447	PB_transcript_165827	139	1306	5	140	272	1442	4	139
PB_transcript_134602	PB_transcript_22907	328	1291	7	329	515	1478	36	381
PB_transcript_97029	PB_transcript_10598	1	1346	1345	1812	115	1456	1657	2121
PB_transcript_149172	PB_transcript_144379	1275	2668	1	1275	1452	2840	53	1334
PB_transcript_11977	PB_transcript_151557	99	1992	3	102	464	2360	117	216
PB_transcript_161577	PB_transcript_159192	1	1067	1066	1673	646	1708	1842	2447
PB_transcript_144890	PB_transcript_99204	351	2801	7	350	600	3052	30	373
PB_transcript_70284	PB_transcript_63695	3	4749	4749	4896	3	4741	6066	6209
PB_transcript_132391	PB_transcript_59947	1	1295	1294	1601	2	1295	1417	1724
PB_transcript_132013	PB_transcript_153983	1	1108	1108	1512	1988	3101	3851	4255
PB_transcript_139221	PB_transcript_59453	451	2111	6	452	806	2481	38	492
PB_transcript_18445	PB_transcript_166615	455	1688	6	454	759	1989	149	596
PB_transcript_100681	PB_transcript_1245	1	2947	2948	3259	3327	420	313	2
PB_transcript_83871	PB_transcript_8618	1	2005	2005	2199	1	2005	2117	2310
PB_transcript_162185	PB_transcript_67295	172	1778	10	172	345	1951	7	169
PB_transcript_21775	PB_transcript_17435	367	1543	4	370	518	1695	2	372
PB_transcript_88055	PB_transcript_106991	438	2195	7	441	1240	2999	30	464
PB_transcript_137415	PB_transcript_81	1	5349	5345	5458	1	5410	6182	6295
PB_transcript_60064	PB_transcript_81151	1	1047	1048	1328	1	1064	1184	1464
PB_transcript_149253	PB_transcript_156328	120	1643	1	123	1110	2632	1	122
PB_transcript_13101	PB_transcript_134870	1	1514	1513	1972	3	1516	2141	2599
PB_transcript_6039	PB_transcript_111568	498	2646	8	496	1605	3739	29	518
PB_transcript_65714	PB_transcript_126283	1	1113	1110	1383	2	1093	1307	1590
PB_transcript_8194	PB_transcript_76	1059	2373	1	1060	4955	6282	1	1062
PB_transcript_74113	PB_transcript_155997	266	1423	3	266	718	1876	3	266
PB_transcript_2117	PB_transcript_100766	1176	3549	1	1176	1514	3878	10	1185
PB_transcript_150122	PB_transcript_158585	209	1697	3	208	318	1788	2	206
PB_transcript_155567	PB_transcript_147798	120	2955	1	120	307	3144	1	120
PB_transcript_22882	PB_transcript_153397	1	1010	1014	1488	1	1011	1262	1740
PB_transcript_83479	PB_transcript_7023	1	1219	1214	1860	2	1219	1895	2518
PB_transcript_57999	PB_transcript_66944	1087	2302	1	1089	2817	4035	534	1611
PB_transcript_76014	PB_transcript_113	351	2917	5	350	3686	6272	10	356
PB_transcript_7319	PB_transcript_5461	1	1258	1257	2478	39	1310	1435	2669
PB_transcript_12211	PB_transcript_8655	203	2032	23	207	520	2347	15	198
PB_transcript_72794	PB_transcript_80704	230	1499	5	233	561	1829	1	207
PB_transcript_79242	PB_transcript_20914	252	1306	3	252	471	1524	3	253
PB_transcript_154813	PB_transcript_96420	303	2629	7	307	497	2825	35	333
PB_transcript_121458	PB_transcript_153983	171	1617	3	170	1816	3265	1460	1628
PB_transcript_25430	PB_transcript_82871	670	1359	7	669	1533	2222	526	1188
PB_transcript_74732	PB_transcript_99076	348	2037	8	347	943	2633	171	510
PB_transcript_121017	PB_transcript_62616	534	1296	9	533	731	1492	1	525
PB_transcript_100137	PB_transcript_76302	486	1437	5	486	1290	2242	650	1132
PB_transcript_76014	PB_transcript_72	351	2917	5	350	3736	6333	5	351
PB_transcript_120931	PB_transcript_92214	287	2007	4	291	408	2121	3	290
PB_transcript_160080	PB_transcript_56301	1	2098	2096	2869	399	2508	2709	3482
PB_transcript_135074	PB_transcript_134700	297	1637	55	298	387	1727	6	249
PB_transcript_13199	PB_transcript_2775	1	1102	1100	1965	1067	2168	2490	3354
PB_transcript_66608	PB_transcript_7599	17	2082	2079	2361	7	2077	2184	2454
PB_transcript_83120	PB_transcript_155192	282	1978	66	287	362	2056	6	227
PB_transcript_82247	PB_transcript_100024	1	1426	1425	1959	1	1427	1556	2090
PB_transcript_161194	PB_transcript_135162	1	1486	1486	1741	1	1485	2467	2722
PB_transcript_72588	PB_transcript_9720	180	2039	1	184	365	2227	1	186
PB_transcript_142782	PB_transcript_74832	1	1021	1019	1435	99	1120	1233	1649
PB_transcript_160752	PB_transcript_116434	633	2902	86	635	682	2951	7	555
PB_transcript_11120	PB_transcript_145042	563	2117	80	564	1032	2585	7	491
PB_transcript_387	PB_transcript_83	1	4668	4664	5362	2	4720	5593	6297
PB_transcript_150517	PB_transcript_66031	683	1420	7	683	4013	4743	755	1426
PB_transcript_146128	PB_transcript_132155	1119	2480	1	1119	1509	2888	191	1307
PB_transcript_64464	PB_transcript_150825	1	2070	2065	2273	342	2411	2544	2753
PB_transcript_145166	PB_transcript_3369	1	1148	1147	2261	734	1879	2040	3152
PB_transcript_112268	PB_transcript_17949	191	1433	7	192	376	1617	10	196
PB_transcript_97249	PB_transcript_2964	234	2761	1	236	779	3305	202	437
PB_transcript_119228	PB_transcript_73510	1062	2277	1	1062	3672	4887	1482	2543
PB_transcript_15655	PB_transcript_79230	165	1831	14	164	265	1930	6	158
PB_transcript_106082	PB_transcript_5794	1	1115	1114	2096	293	1407	1540	2522
PB_transcript_150459	PB_transcript_65	5	5502	5499	5663	14	5559	6127	6292
PB_transcript_2713	PB_transcript_159340	2	2770	2770	3308	1	2790	3042	3576
PB_transcript_70284	PB_transcript_66222	1	4749	4749	4899	1	4761	6100	6250
PB_transcript_17176	PB_transcript_131419	597	1756	7	597	825	1979	130	720
PB_transcript_165752	PB_transcript_75	3	5033	5029	6007	4	5108	5326	6311
PB_transcript_94322	PB_transcript_115726	1	1117	1117	1541	1	1125	1245	1668
PB_transcript_142916	PB_transcript_82828	1	1058	1057	1214	1	1058	1245	1402
PB_transcript_97878	PB_transcript_74811	3	4987	4990	5152	3	4987	5791	5954
PB_transcript_6023	PB_transcript_80093	301	2647	7	303	1799	4142	86	384
PB_transcript_136799	PB_transcript_74389	1	1936	1935	2850	2	1939	980	1897
PB_transcript_100137	PB_transcript_98038	486	1436	5	486	1637	2587	998	1479
PB_transcript_144869	PB_transcript_153983	171	2623	1	170	1816	4272	1458	1628
PB_transcript_8194	PB_transcript_7	1059	2373	1	1060	5166	6546	1	1112
PB_transcript_19526	PB_transcript_127404	263	1633	3	265	423	1793	4	266
PB_transcript_10306	PB_transcript_70249	259	2113	7	259	735	2589	345	597
PB_transcript_150459	PB_transcript_48	5	5502	5499	5663	12	5609	6180	6344
PB_transcript_147568	PB_transcript_56044	7	595	592	1012	18	606	1053	1473
PB_transcript_59642	PB_transcript_67689	1	1271	1270	1406	591	1859	2128	2264
PB_transcript_3030	PB_transcript_60976	14	2853	2852	3228	6	2848	3101	3479
PB_transcript_112268	PB_transcript_89245	191	1433	3	192	371	1605	2	192
PB_transcript_81912	PB_transcript_158394	212	1701	3	211	330	1820	4	212
PB_transcript_95124	PB_transcript_100709	290	1021	5	289	891	1623	465	749
PB_transcript_147675	PB_transcript_71491	1	1188	1183	1555	2590	3778	4223	4594
PB_transcript_70461	PB_transcript_137470	147	1593	1	147	880	2339	583	730
PB_transcript_139910	PB_transcript_131700	330	1949	8	331	2501	4137	10	338
PB_transcript_196	PB_transcript_31	2694	5978	2	2699	3044	6397	1	2778
PB_transcript_4465	PB_transcript_114078	102	2299	2297	2896	3	2200	2451	3049
PB_transcript_8194	PB_transcript_53	1059	2373	1	1060	5017	6340	2	1085
PB_transcript_92245	PB_transcript_27623	166	1182	3	165	276	1292	1	163
PB_transcript_60332	PB_transcript_107518	3	4460	4461	4607	3	4461	6074	6221
PB_transcript_70284	PB_transcript_31	3	4749	4749	4899	2	4887	6242	6397
PB_transcript_150459	PB_transcript_88510	5	5499	5499	5649	11	5468	6021	6165
PB_transcript_74797	PB_transcript_112205	361	2314	7	364	3356	1403	6809	6452
PB_transcript_150459	PB_transcript_113	5	5502	5499	5663	17	5542	6110	6274
PB_transcript_60665	PB_transcript_9343	1	1472	1472	1916	114	1585	1785	2229
PB_transcript_109016	PB_transcript_118518	543	2304	7	542	1133	2899	66	607
PB_transcript_70284	PB_transcript_127204	1	4749	4752	4899	1	4757	6092	6243
PB_transcript_81733	PB_transcript_99798	1	1625	1622	2307	266	1863	1983	2668
PB_transcript_5773	PB_transcript_85283	479	2616	5	481	1849	3991	85	561
PB_transcript_88801	PB_transcript_117320	23	2549	2549	2767	7	2463	2734	2945
PB_transcript_83921	PB_transcript_92134	1	1127	1128	2025	14	1134	2037	2944
PB_transcript_128405	PB_transcript_85624	1	1159	1157	2209	1	1159	1290	2342
PB_transcript_1208	PB_transcript_134444	12	3572	3571	4158	6	3565	3668	4255
PB_transcript_103751	PB_transcript_99370	1	2121	2120	2843	2009	4102	4261	4984
PB_transcript_66201	PB_transcript_162150	273	1026	5	274	603	1360	4	273
PB_transcript_696	PB_transcript_74237	22	4508	4506	4776	7	4493	4625	4892
PB_transcript_2911	PB_transcript_143075	1471	3282	131	1473	1505	3318	42	1385
PB_transcript_29837	PB_transcript_98239	138	1213	2	141	421	1496	135	274
PB_transcript_136120	PB_transcript_162077	384	2802	4	383	490	2924	4	388
PB_transcript_101098	PB_transcript_128864	1	2084	2084	3038	1	2103	2254	3209
PB_transcript_133583	PB_transcript_162408	303	1050	4	307	1096	1834	3	305
PB_transcript_8194	PB_transcript_48	1059	2373	1	1060	5015	6342	1	1075
PB_transcript_34928	PB_transcript_86091	145	1006	7	147	396	1263	122	262
PB_transcript_4273	PB_transcript_66179	1466	2907	1	1465	1581	3022	23	1471
PB_transcript_122928	PB_transcript_164512	190	1667	7	192	2680	4159	10	195
PB_transcript_61787	PB_transcript_3438	115	1552	1	114	1719	3156	260	373
PB_transcript_135375	PB_transcript_83142	14	1460	1458	1752	6	1451	2336	2630
PB_transcript_58187	PB_transcript_7003	257	2328	9	259	365	2436	6	256
PB_transcript_12196	PB_transcript_145669	534	1974	8	536	3622	5062	40	568
PB_transcript_59941	PB_transcript_11958	313	1766	5	314	578	2022	1	304
PB_transcript_64727	PB_transcript_6428	1	1083	1080	1656	788	1870	2011	2588
PB_transcript_124273	PB_transcript_149258	1	1593	1594	2921	371	1953	2065	3390
PB_transcript_20146	PB_transcript_18059	106	1558	1	107	258	1710	38	146
PB_transcript_159761	PB_transcript_1404	636	3820	7	636	822	3996	41	687
PB_transcript_141803	PB_transcript_5702	1	1694	1690	2347	1	1693	1983	2641
PB_transcript_140284	PB_transcript_115925	140	1830	1	141	1599	3291	1336	1476
PB_transcript_138072	PB_transcript_93159	1	1743	1743	2191	1678	3417	3519	3974
PB_transcript_14772	PB_transcript_153738	825	1883	9	826	1035	2093	13	830
PB_transcript_101596	PB_transcript_147082	113	4017	1	112	258	4165	29	139
PB_transcript_24686	PB_transcript_105482	478	1388	7	480	5663	6571	42	511
PB_transcript_165752	PB_transcript_63695	3	5033	5029	6004	3	5026	5242	6209
PB_transcript_144338	PB_transcript_93547	289	1741	3	293	645	2096	174	463
PB_transcript_60332	PB_transcript_42	3	4460	4461	4607	4	4568	6231	6379
PB_transcript_162900	PB_transcript_91273	1	1103	1098	1348	614	1719	1843	2092
PB_transcript_150459	PB_transcript_55	5	5502	5499	5661	12	5574	6148	6310
PB_transcript_665	PB_transcript_63695	1	4699	4699	4838	1	4693	6076	6209
PB_transcript_70357	PB_transcript_7325	188	2168	1	189	473	2455	190	373
PB_transcript_59848	PB_transcript_152143	2	2041	2039	2415	3	2042	2237	2612
PB_transcript_136740	PB_transcript_160003	463	2797	47	462	4006	1670	4720	4295
PB_transcript_102702	PB_transcript_55756	347	1286	5	351	5422	6361	5	351
PB_transcript_27919	PB_transcript_159148	448	1286	7	448	657	1479	29	469
PB_transcript_8790	PB_transcript_157662	1	1245	1244	2261	4	1247	1602	2619
PB_transcript_196	PB_transcript_127	2694	5978	2	2699	2959	6285	2	2708
PB_transcript_141823	PB_transcript_99656	255	4328	1	259	450	4498	2	261
PB_transcript_70284	PB_transcript_63	1	4749	4749	4897	1	4768	6110	6258
PB_transcript_196	PB_transcript_102	2694	5977	2	2699	2965	6289	1	2717
PB_transcript_60332	PB_transcript_130971	2	4460	4461	4607	3	4466	6089	6232
PB_transcript_137415	PB_transcript_100	4	5349	5345	5458	3	5390	6171	6287
PB_transcript_115640	PB_transcript_5277	138	2519	1	137	347	2753	1	137
PB_transcript_88885	PB_transcript_7046	459	2022	8	460	922	2487	156	608
PB_transcript_103808	PB_transcript_7758	1	1448	1446	2260	1	1449	1565	2382
PB_transcript_68234	PB_transcript_98346	1	1628	1628	1753	1	1628	1729	1854
PB_transcript_15693	PB_transcript_12814	12	1596	1596	1831	1	1584	1700	1935
PB_transcript_135628	PB_transcript_63306	193	5128	17	196	352	5287	7	186
PB_transcript_133433	PB_transcript_101	3	4527	4525	6103	3	4570	4693	6276
PB_transcript_79958	PB_transcript_77541	441	1716	72	442	648	1924	5	382
PB_transcript_124450	PB_transcript_16853	642	1426	9	638	957	1734	61	683
PB_transcript_150459	PB_transcript_130971	5	5504	5499	5662	13	5515	6074	6233
PB_transcript_196	PB_transcript_69	2694	5978	1	2699	2945	6249	2	2699
PB_transcript_83274	PB_transcript_357	3	3171	3172	4933	3	3172	3653	5414
PB_transcript_28842	PB_transcript_1866	246	1245	4	251	2697	3697	2333	2579
PB_transcript_145313	PB_transcript_104194	248	2164	7	249	434	2348	69	312
PB_transcript_60332	PB_transcript_66	1	4459	4461	4607	3	4534	6177	6322
PB_transcript_143155	PB_transcript_79732	1	1362	1362	2333	1	1362	1479	2451
PB_transcript_158509	PB_transcript_108038	116	2730	1	117	232	2847	1	117
PB_transcript_106803	PB_transcript_14780	292	1602	6	291	524	1833	132	417
PB_transcript_9188	PB_transcript_8505	1	1912	1911	2235	6	1918	2019	2345
PB_transcript_4821	PB_transcript_4075	13	2484	2483	2852	5	2476	2617	2986
PB_transcript_74107	PB_transcript_120602	182	1587	8	182	464	1868	183	356
PB_transcript_19225	PB_transcript_4418	102	1595	1	105	1425	2918	7	111
PB_transcript_9401	PB_transcript_145556	592	2192	9	591	746	2365	7	589
PB_transcript_60519	PB_transcript_16649	1	1037	1038	1531	1	1039	1251	1747
PB_transcript_92223	PB_transcript_124149	124	1400	1	125	226	1530	2	126
PB_transcript_148759	PB_transcript_107894	11	1174	1172	2207	7	1170	1285	2320
PB_transcript_30532	PB_transcript_120443	244	1090	4	246	454	1300	90	332
PB_transcript_59312	PB_transcript_124456	127	1953	12	127	332	2159	7	122
PB_transcript_134951	PB_transcript_61072	1	1275	1273	1964	368	1643	1864	2557
PB_transcript_5979	PB_transcript_5564	181	2607	1	183	284	2708	1	183
PB_transcript_90345	PB_transcript_128467	711	1548	8	712	878	1715	41	746
PB_transcript_61992	PB_transcript_96474	14	1912	1911	3645	7	1904	2019	3755
PB_transcript_84404	PB_transcript_138457	466	2310	7	465	795	2637	17	475
PB_transcript_80396	PB_transcript_164512	193	1777	3	194	2595	4174	1	192
PB_transcript_156005	PB_transcript_79801	1	1196	1195	1486	1174	2369	2533	2824
PB_transcript_125707	PB_transcript_13822	202	1714	7	202	420	1937	114	309
PB_transcript_80426	PB_transcript_138483	162	1473	3	161	6209	7507	3718	3876
PB_transcript_152542	PB_transcript_130514	496	2023	8	497	1381	2909	17	503
PB_transcript_34764	PB_transcript_100749	406	1042	6	410	1035	398	1650	1246
PB_transcript_1189	PB_transcript_1114	343	4188	1	342	439	4291	6	328
PB_transcript_115668	PB_transcript_145402	117	1251	1	119	703	1816	436	550
PB_transcript_88205	PB_transcript_111047	1	1028	1029	1416	343	1367	1599	1998
PB_transcript_118494	PB_transcript_1668	192	3623	18	193	342	3773	3	181
PB_transcript_130369	PB_transcript_142984	1860	4205	137	1863	2039	4374	191	1917
PB_transcript_112011	PB_transcript_61718	248	2900	130	248	301	2967	6	125
PB_transcript_152402	PB_transcript_1629	270	1837	6	271	2280	3847	151	416
PB_transcript_81143	PB_transcript_106763	214	1899	7	215	352	2037	12	227
PB_transcript_62007	PB_transcript_4284	1	2005	2006	2244	595	2600	2718	2956
PB_transcript_26575	PB_transcript_156466	622	1326	7	625	945	1650	66	682
PB_transcript_8844	PB_transcript_117997	329	2314	42	329	585	2571	6	293
PB_transcript_105322	PB_transcript_126890	1	1252	1248	1762	172	1420	1522	2037
PB_transcript_76871	PB_transcript_105752	441	2089	78	445	524	2177	7	374
PB_transcript_32007	PB_transcript_56044	7	595	592	1052	18	606	1053	1521
PB_transcript_159318	PB_transcript_12552	100	1804	1	100	283	1987	4	103
PB_transcript_2365	PB_transcript_141098	1	1987	1986	3477	3	1989	2258	3749
PB_transcript_159728	PB_transcript_154152	237	1564	7	237	419	1744	30	241
PB_transcript_102823	PB_transcript_136624	1	2033	2033	2523	497	2530	2758	3248
PB_transcript_124020	PB_transcript_57639	1	2100	2099	2900	2	2106	2213	3014
PB_transcript_17205	PB_transcript_13663	146	1688	1	147	367	1908	26	174
PB_transcript_4319	PB_transcript_149874	312	2949	6	316	1195	3833	149	460
PB_transcript_90764	PB_transcript_107346	218	1389	3	221	2083	3254	1649	1867
PB_transcript_9200	PB_transcript_124573	100	2298	1	101	207	2405	1	100
PB_transcript_143120	PB_transcript_2441	1	2386	2387	2982	43	2427	2626	3235
PB_transcript_149710	PB_transcript_7520	316	2125	61	318	571	2377	1	258
PB_transcript_1305	PB_transcript_1165	254	4109	1	257	363	4209	1	257
PB_transcript_120649	PB_transcript_149006	435	2078	7	436	618	2261	46	475
PB_transcript_80789	PB_transcript_330	1	1848	1845	2606	903	2750	4743	5504
PB_transcript_70284	PB_transcript_56	3	4749	4749	4899	3	4853	6215	6366
PB_transcript_2658	PB_transcript_75389	1	2307	2307	3394	1	2307	2419	3507
PB_transcript_387	PB_transcript_62	1	4673	4668	5362	3	4775	5651	6359
PB_transcript_58187	PB_transcript_97155	257	2328	7	259	607	2679	246	498
PB_transcript_8194	PB_transcript_56	1059	2373	1	1060	5023	6366	1	1088
PB_transcript_119220	PB_transcript_66705	1053	2079	103	1052	1221	2247	5	954
PB_transcript_149172	PB_transcript_156038	1275	2690	102	1275	1305	2729	6	1186
PB_transcript_165752	PB_transcript_66222	1	5033	5034	6007	1	5045	5268	6250
PB_transcript_108165	PB_transcript_103658	97	1970	2	101	89	1963	413	512
PB_transcript_101481	PB_transcript_120769	223	1251	7	221	319	1347	9	210
PB_transcript_152735	PB_transcript_3438	114	1520	1	113	1718	3126	260	372
PB_transcript_81468	PB_transcript_80651	1	1638	1639	2104	352	1989	2136	2601
PB_transcript_133433	PB_transcript_81	2	4527	4525	6103	3	4580	4703	6295
PB_transcript_69825	PB_transcript_1958	381	3496	50	382	553	3667	7	338
PB_transcript_2078	PB_transcript_145048	342	3630	1	342	751	4035	1	336
PB_transcript_74526	PB_transcript_3915	170	2665	11	171	429	2924	7	167
PB_transcript_160819	PB_transcript_1485	1	2187	2186	2495	1278	3452	3664	3971
PB_transcript_111455	PB_transcript_101529	3	3360	3357	4815	4	3356	3656	5112
PB_transcript_70985	PB_transcript_55684	157	3482	10	159	363	3688	50	192
PB_transcript_81822	PB_transcript_124248	524	1130	7	525	3304	3911	114	632
PB_transcript_60661	PB_transcript_86547	24	2477	2475	3919	8	2485	2594	4040
PB_transcript_11735	PB_transcript_129623	232	2072	74	233	362	2208	6	165
PB_transcript_158631	PB_transcript_156173	132	1903	1	136	625	2396	1574	1709
PB_transcript_119221	PB_transcript_90511	1281	3013	1	1282	3143	4879	1514	2792
PB_transcript_165752	PB_transcript_66	3	5033	5029	6007	5	5114	5332	6322
PB_transcript_152732	PB_transcript_89879	349	1030	6	350	861	1518	224	568
PB_transcript_135077	PB_transcript_62823	167	3018	1	165	384	3211	118	280
PB_transcript_136612	PB_transcript_99583	224	2087	6	229	1055	2908	610	833
PB_transcript_69521	PB_transcript_110994	421	2366	7	422	941	2886	42	457
PB_transcript_158499	PB_transcript_66570	111	1105	1	110	731	1722	258	367
PB_transcript_156220	PB_transcript_97881	1	2092	2091	2339	2	2068	2820	3068
PB_transcript_70284	PB_transcript_81	3	4749	4749	4899	4	4809	6144	6295
PB_transcript_100225	PB_transcript_92243	1	1350	1351	2193	580	1918	2279	3122
PB_transcript_122993	PB_transcript_118989	1	1151	1146	1377	1	1151	1343	1574
PB_transcript_14989	PB_transcript_102990	463	1703	6	464	586	1826	6	464
PB_transcript_102000	PB_transcript_12003	210	1756	5	210	341	1899	4	209
PB_transcript_76014	PB_transcript_103	351	2917	5	350	3756	6319	5	350
PB_transcript_146128	PB_transcript_136105	1119	2477	1	1120	1438	2813	190	1308
PB_transcript_4498	PB_transcript_3530	174	2910	17	173	319	3056	7	169
PB_transcript_665	PB_transcript_165752	3	4699	4699	4841	3	4699	5867	6007
PB_transcript_114649	PB_transcript_92322	464	1721	8	464	654	1915	38	498
PB_transcript_8707	PB_transcript_64945	1	1589	1588	2237	3	1591	2070	2719
PB_transcript_63493	PB_transcript_78707	187	2255	1	191	361	2429	2	192
PB_transcript_27628	PB_transcript_64369	261	1301	3	262	412	1455	2	261
PB_transcript_15559	PB_transcript_133867	1	1211	1210	1812	278	1519	1633	2234
PB_transcript_58197	PB_transcript_8692	1	1050	1049	1882	75	1124	1496	2329
PB_transcript_93246	PB_transcript_160607	140	1048	6	141	519	1427	71	206
PB_transcript_156311	PB_transcript_135912	185	1000	8	185	551	1361	206	383
PB_transcript_64902	PB_transcript_5289	362	2636	77	366	418	2698	1	289
PB_transcript_10598	PB_transcript_68650	1	1327	1325	2123	1	1331	1595	2396
PB_transcript_15011	PB_transcript_12145	140	1856	1	141	271	1990	1	141
PB_transcript_130651	PB_transcript_21880	190	1003	2	194	695	1501	247	438
PB_transcript_14872	PB_transcript_3438	374	1812	4	373	1718	3156	3	372
PB_transcript_88862	PB_transcript_1152	1	2982	2980	3386	65	3047	3858	4264
PB_transcript_95742	PB_transcript_10180	661	1791	7	661	917	2046	12	666
PB_transcript_665	PB_transcript_51	1	4699	4699	4841	1	4756	6163	6305
PB_transcript_67296	PB_transcript_94527	226	2582	1	228	1078	3434	729	957
PB_transcript_133892	PB_transcript_56005	375	1590	7	375	623	1836	14	382
PB_transcript_665	PB_transcript_43	3	4699	4699	4841	3	4789	6214	6356
PB_transcript_79447	PB_transcript_18754	163	1492	9	163	352	1672	58	212
PB_transcript_106082	PB_transcript_76302	1	1115	1114	2096	1	1133	1266	2249
PB_transcript_137637	PB_transcript_80831	246	1371	6	249	951	2074	589	832
PB_transcript_109068	PB_transcript_159804	1	1987	1983	2834	1598	3580	983	1834
PB_transcript_89148	PB_transcript_118095	1	1864	1862	2298	1	1864	2855	3291
PB_transcript_453	PB_transcript_337	172	5229	11	173	421	5479	6	168
PB_transcript_96945	PB_transcript_4667	1	1037	1038	1536	1208	2241	2385	2895
PB_transcript_60332	PB_transcript_387	1	4460	4461	4607	1	4458	5216	5362
PB_transcript_104581	PB_transcript_90469	1	2132	2127	2691	1	2133	2250	2827
PB_transcript_60582	PB_transcript_76871	361	1278	6	365	1140	2057	86	445
PB_transcript_132588	PB_transcript_114683	441	2247	7	444	617	2422	27	464
PB_transcript_70284	PB_transcript_48	3	4749	4749	4899	3	4845	6191	6342
PB_transcript_807	PB_transcript_111101	11	3765	3763	4622	7	3779	5187	6052
PB_transcript_130689	PB_transcript_70562	1	1019	1018	1815	443	1454	1620	2417
PB_transcript_141504	PB_transcript_89501	171	1615	7	171	2385	3829	867	1031
PB_transcript_13751	PB_transcript_11073	268	1942	51	273	466	2139	7	228
PB_transcript_162412	PB_transcript_102743	103	1400	1	106	2249	3539	2036	2141
PB_transcript_108250	PB_transcript_4493	1	1308	1307	2251	116	1424	1813	2753
PB_transcript_60332	PB_transcript_104	3	4460	4461	4607	3	4500	6134	6283
PB_transcript_13927	PB_transcript_57313	468	1859	50	467	1104	2495	6	423
PB_transcript_83559	PB_transcript_60689	366	3186	7	366	678	3497	60	418
PB_transcript_92223	PB_transcript_20472	124	1400	1	125	264	1540	3	127
PB_transcript_145313	PB_transcript_86727	248	2164	7	249	406	2320	41	284
PB_transcript_115743	PB_transcript_155874	303	1029	4	303	888	1614	468	766
PB_transcript_76014	PB_transcript_55	351	2917	5	350	3694	6310	5	354
PB_transcript_151599	PB_transcript_65345	431	4051	5	431	1929	5548	1118	1543
PB_transcript_160292	PB_transcript_110994	194	2166	1	196	914	2886	262	457
PB_transcript_115265	PB_transcript_6558	99	2089	1	100	584	2579	163	262
PB_transcript_60332	PB_transcript_55	3	4460	4461	4607	3	4501	6163	6310
PB_transcript_20032	PB_transcript_134041	312	1619	50	315	496	1799	7	270
PB_transcript_137218	PB_transcript_130971	1	3760	3756	3883	4	3767	6107	6232
PB_transcript_60332	PB_transcript_162368	1	4460	4461	4607	1	4459	6040	6186
PB_transcript_73191	PB_transcript_7	3	4051	4047	5964	3	4264	4535	6546
PB_transcript_1601	PB_transcript_107483	23	2729	2727	3750	13	2718	2849	3869
PB_transcript_93259	PB_transcript_94274	469	3269	7	470	599	3399	25	488
PB_transcript_115236	PB_transcript_90857	355	1348	7	354	552	1551	66	415
PB_transcript_115265	PB_transcript_6824	99	2087	1	100	460	2449	41	140
PB_transcript_165078	PB_transcript_78161	681	2371	7	682	833	2506	10	691
PB_transcript_17133	PB_transcript_56000	122	1754	10	117	405	2033	116	218
PB_transcript_31243	PB_transcript_123695	9	804	803	1159	12	807	941	1291
PB_transcript_137100	PB_transcript_58941	114	1806	1	113	1417	3110	260	372
PB_transcript_103870	PB_transcript_147516	294	1482	3	294	1262	2450	857	1148
PB_transcript_75982	PB_transcript_165467	1	4082	4081	4602	1	4082	4347	4869
PB_transcript_85222	PB_transcript_138008	1	1935	1934	3512	1537	3472	3574	5153
PB_transcript_114775	PB_transcript_12779	492	1289	5	494	1182	1979	515	1004
PB_transcript_103100	PB_transcript_75538	144	1163	8	144	254	1276	3	139
PB_transcript_90764	PB_transcript_122598	218	1389	3	221	1709	2880	1275	1493
PB_transcript_60332	PB_transcript_100	3	4460	4461	4607	3	4493	6138	6287
PB_transcript_108250	PB_transcript_3259	1	1308	1307	2228	533	1840	2229	3150
PB_transcript_124397	PB_transcript_2364	294	1955	3	296	1809	3471	3	296
PB_transcript_14558	PB_transcript_121834	453	1830	86	453	572	1947	7	374
PB_transcript_98099	PB_transcript_103255	15	1858	1859	3133	6	1849	2845	4119
PB_transcript_113880	PB_transcript_94756	134	2510	2510	3308	3	2394	2521	3319
PB_transcript_85237	PB_transcript_9489	1	1014	1012	1458	10	1023	1747	2194
PB_transcript_111464	PB_transcript_136624	1	2026	2026	2663	498	2530	2758	3397
PB_transcript_71459	PB_transcript_10561	1	1354	1354	1935	14	1371	1513	2094
PB_transcript_8165	PB_transcript_140814	1	1974	1974	2334	1	1980	2092	2452
PB_transcript_61787	PB_transcript_89745	1	1235	1230	1533	1	1239	1372	1675
PB_transcript_89311	PB_transcript_55	2541	5901	1	2545	2892	6310	1	2566
PB_transcript_160757	PB_transcript_3615	1250	2985	1	1250	1393	3126	4	1255
PB_transcript_7782	PB_transcript_92134	1135	2343	1	1134	2037	3246	1	1134
PB_transcript_132889	PB_transcript_148791	228	1324	4	229	459	1555	67	293
PB_transcript_89368	PB_transcript_74092	315	2144	7	317	584	2421	145	460
PB_transcript_67519	PB_transcript_73982	279	1371	6	280	592	1694	85	357
PB_transcript_59866	PB_transcript_6428	1	1084	1085	1679	787	1870	1984	2577
PB_transcript_133433	PB_transcript_78	1	4527	4525	6103	3	4556	4679	6262
PB_transcript_88378	PB_transcript_11679	190	1857	9	191	327	1996	14	196
PB_transcript_9440	PB_transcript_84109	1	1354	1352	2244	1	1355	1469	2361
PB_transcript_150459	PB_transcript_127204	5	5500	5499	5662	13	5512	6079	6244
PB_transcript_11476	PB_transcript_118090	158	2092	12	160	897	2833	7	155
PB_transcript_103991	PB_transcript_142120	115	1217	1	117	1002	2105	1	117
PB_transcript_162410	PB_transcript_61052	190	1612	2	190	1599	3034	2	191
PB_transcript_8194	PB_transcript_102	1059	2372	1	1060	4971	6289	1	1071
PB_transcript_112268	PB_transcript_165661	191	1433	3	192	371	1610	3	192
PB_transcript_60332	PB_transcript_66222	3	4460	4461	4607	3	4471	6104	6250
PB_transcript_94109	PB_transcript_1523	1	3083	3080	3332	3539	454	346	94
PB_transcript_89839	PB_transcript_90706	1	1074	1073	1469	38	1111	1967	2363
PB_transcript_150459	PB_transcript_75	5	5502	5499	5663	13	5582	6149	6313
PB_transcript_132981	PB_transcript_88821	1	1908	1903	2941	272	2180	2313	3351
PB_transcript_10306	PB_transcript_129727	259	2122	7	261	527	2392	109	363
PB_transcript_70284	PB_transcript_165752	1	4749	4749	4899	1	4748	5857	6007
PB_transcript_160819	PB_transcript_4794	1	2187	2186	2545	1	2175	2387	2743
PB_transcript_22340	PB_transcript_127048	142	1513	1	143	197	1563	614	756
PB_transcript_71629	PB_transcript_136039	1	1735	1736	2588	2715	981	876	25
PB_transcript_162532	PB_transcript_2308	331	2881	6	331	976	3533	14	340
PB_transcript_129606	PB_transcript_137616	1	2478	2477	2719	6	2471	2662	2905
PB_transcript_150459	PB_transcript_40	5	5502	5499	5661	12	5735	6327	6491
PB_transcript_130783	PB_transcript_106951	173	1117	3	172	310	1245	3	172
PB_transcript_150459	PB_transcript_72	5	5502	5499	5661	12	5602	6168	6333
PB_transcript_160738	PB_transcript_111047	1	1014	1015	1412	355	1367	1599	2008
PB_transcript_137320	PB_transcript_134041	177	1615	7	180	496	1932	97	270
PB_transcript_117291	PB_transcript_108762	297	2925	7	298	2564	5208	1819	2110
PB_transcript_90764	PB_transcript_126005	218	1389	3	221	1852	3019	1343	1561
PB_transcript_122888	PB_transcript_106878	111	1463	1	110	611	1981	296	405
PB_transcript_165752	PB_transcript_101	1	5033	5029	6007	1	5078	5296	6276
PB_transcript_67351	PB_transcript_1715	492	2683	8	493	1577	3766	201	688
PB_transcript_5251	PB_transcript_5173	1	2245	2244	2682	1	2246	2355	2793
PB_transcript_138830	PB_transcript_147762	11	1353	1352	2133	7	1361	1616	2397
PB_transcript_119778	PB_transcript_156925	168	1752	1	167	286	1885	3	169
PB_transcript_81466	PB_transcript_4360	272	2726	1	271	452	2940	2	270
PB_transcript_83157	PB_transcript_132516	249	2159	32	249	325	2232	7	224
PB_transcript_107185	PB_transcript_14004	481	1740	5	485	638	1897	2	482
PB_transcript_131981	PB_transcript_42	2	3415	3414	4646	5748	2223	2013	757
PB_transcript_14522	PB_transcript_3604	190	1875	4	194	1434	3093	1076	1265
PB_transcript_160258	PB_transcript_124226	1	1248	1243	1435	467	1714	7142	7333
PB_transcript_158499	PB_transcript_150358	111	1105	1	110	813	1805	367	476
PB_transcript_138301	PB_transcript_154104	185	2703	1	187	945	3478	610	797
PB_transcript_5256	PB_transcript_99204	316	2768	6	315	600	3052	64	373
PB_transcript_23834	PB_transcript_161062	127	1395	1	127	340	1608	1	126
PB_transcript_150122	PB_transcript_17086	209	1655	3	208	319	1759	3	207
PB_transcript_102702	PB_transcript_52	347	1290	5	351	5347	6335	5	353
PB_transcript_165752	PB_transcript_112	3	5033	5029	6007	4	5072	5288	6274
PB_transcript_75782	PB_transcript_11077	313	1081	7	313	1328	2113	45	351
PB_transcript_150459	PB_transcript_61	5	5502	5499	5663	12	5559	6121	6284
PB_transcript_14821	PB_transcript_1560	292	1860	5	293	2290	3858	114	402
PB_transcript_70284	PB_transcript_127	3	4749	4749	4899	4	4791	6133	6285
PB_transcript_126412	PB_transcript_57324	1489	3135	100	1492	1903	3548	7	1398
PB_transcript_61997	PB_transcript_90393	539	1304	8	540	677	1439	16	549
PB_transcript_150459	PB_transcript_90980	5	5502	5499	5663	1064	6555	7117	7280
PB_transcript_113825	PB_transcript_116171	393	2608	7	395	1445	3648	121	510
PB_transcript_126495	PB_transcript_85244	188	1594	31	191	330	1736	7	167
PB_transcript_155329	PB_transcript_3405	1	2633	2633	3002	1	2634	2736	3105
PB_transcript_163403	PB_transcript_85927	1	2483	2482	3261	1	2486	2608	3388
PB_transcript_152997	PB_transcript_97521	134	2099	2099	3049	193	2158	2823	3773
PB_transcript_3975	PB_transcript_60689	157	2981	1	157	678	3498	263	418
PB_transcript_3855	PB_transcript_136741	1	2347	2344	3020	3	2343	2495	3170
PB_transcript_12510	PB_transcript_4710	1	1067	1066	1995	6	1072	1942	2871
PB_transcript_32144	PB_transcript_144429	8	633	630	1117	81	708	1197	1681
PB_transcript_133433	PB_transcript_65	3	4527	4525	6103	5	4571	4693	6290
PB_transcript_158761	PB_transcript_155148	1	1981	1980	2903	219	2200	2313	3234
PB_transcript_100137	PB_transcript_66169	486	1437	5	486	1553	2504	915	1395
PB_transcript_6782	PB_transcript_4348	176	2451	13	178	660	2932	8	183
PB_transcript_89839	PB_transcript_95408	1	1074	1073	1472	2	1075	1938	2338
PB_transcript_18849	PB_transcript_155275	481	1669	7	483	5361	6548	33	510
PB_transcript_105251	PB_transcript_76435	270	1249	7	273	3171	4150	41	307
PB_transcript_56083	PB_transcript_10604	1	1133	1128	1849	1	1133	1396	2121
PB_transcript_665	PB_transcript_72	3	4699	4699	4841	3	4793	6191	6333
PB_transcript_99508	PB_transcript_67020	488	1936	55	491	564	2011	7	441
PB_transcript_88657	PB_transcript_1822	18	2421	2420	3457	7	2411	2620	3675
PB_transcript_140822	PB_transcript_118885	115	1088	7	114	1010	1985	109	216
PB_transcript_5220	PB_transcript_58842	556	2777	6	561	2174	4395	948	1503
PB_transcript_102702	PB_transcript_73191	347	1286	5	351	5025	5964	5	351
PB_transcript_139260	PB_transcript_97702	1	1814	1812	2343	167	1956	2625	3156
PB_transcript_108058	PB_transcript_73510	109	2618	2617	3901	6	2514	3671	4953
PB_transcript_3868	PB_transcript_62315	403	3025	6	405	972	3594	470	869
PB_transcript_75346	PB_transcript_141675	225	2205	7	224	2144	4125	1747	1964
PB_transcript_6309	PB_transcript_64375	337	2562	7	339	560	2785	117	449
PB_transcript_112368	PB_transcript_166005	1	1362	1360	1678	286	1647	1764	2081
PB_transcript_106082	PB_transcript_91562	1	1115	1114	2096	1	1115	1248	2230
PB_transcript_9875	PB_transcript_156281	189	2214	1	189	486	2511	1	189
PB_transcript_12727	PB_transcript_9785	11	1757	1756	1956	8	1754	1991	2190
PB_transcript_118551	PB_transcript_64590	1	1069	1066	1787	454	1520	1626	2346
PB_transcript_158132	PB_transcript_60452	1	1526	1523	2146	3	1528	1908	2531
PB_transcript_151020	PB_transcript_83577	1	1465	1463	1780	535	1999	2100	2418
PB_transcript_155084	PB_transcript_120098	1	1770	1768	2356	1279	3055	3216	3812
PB_transcript_112957	PB_transcript_74237	26	4509	4514	4668	10	4493	4632	4789
PB_transcript_59837	PB_transcript_10695	425	2014	9	424	553	2144	11	426
PB_transcript_165752	PB_transcript_122	3	5033	5029	6007	3	5077	5292	6276
PB_transcript_5086	PB_transcript_119846	1	1843	1839	2690	2	1845	2002	2853
PB_transcript_76482	PB_transcript_97488	1	1012	1012	1405	981	1993	2158	2552
PB_transcript_165752	PB_transcript_48	3	5033	5029	6007	3	5133	5353	6342
PB_transcript_80396	PB_transcript_4800	195	1792	3	194	1258	2855	1	191
PB_transcript_3395	PB_transcript_90348	320	3018	8	320	1065	3763	7	319
PB_transcript_112970	PB_transcript_157931	255	2059	7	257	467	2285	87	337
PB_transcript_126110	PB_transcript_11474	201	1754	84	202	285	1836	7	125
PB_transcript_2389	PB_transcript_154585	1	2693	2692	3299	4	2698	4741	5348
PB_transcript_387	PB_transcript_122	1	4673	4669	5362	1	4718	5579	6276
PB_transcript_133433	PB_transcript_76	1	4527	4525	6103	1	4562	4686	6282
PB_transcript_88057	PB_transcript_23144	1	1128	1127	1322	1	1126	1253	1449
PB_transcript_160425	PB_transcript_107656	224	1705	4	223	890	2386	272	492
PB_transcript_102545	PB_transcript_141590	551	1221	8	550	4093	4772	26	566
PB_transcript_12773	PB_transcript_9967	130	1912	1	132	302	2087	62	195
PB_transcript_106082	PB_transcript_98038	1	1115	1114	2096	366	1480	1613	2595
PB_transcript_27038	PB_transcript_156466	7	627	624	1299	66	682	945	1644
PB_transcript_21788	PB_transcript_143508	117	1499	1	116	1127	2506	271	384
PB_transcript_60332	PB_transcript_74811	1	4460	4461	4607	1	4460	5808	5954
PB_transcript_160522	PB_transcript_93286	281	1957	6	282	462	2134	9	285
PB_transcript_74811	PB_transcript_52	3	4980	4977	5954	3	5029	5307	6331
PB_transcript_90286	PB_transcript_1097	692	4175	9	691	816	4300	1	684
PB_transcript_16397	PB_transcript_81269	342	1791	7	344	3915	5364	17	354
PB_transcript_92762	PB_transcript_87180	2328	5426	18	2327	2578	5679	9	2319
PB_transcript_80458	PB_transcript_100959	251	1766	7	251	752	2267	156	400
PB_transcript_90248	PB_transcript_73358	1	1070	1069	1409	396	1465	1616	1956
PB_transcript_15021	PB_transcript_100330	151	1823	1	153	266	1938	3	155
PB_transcript_76014	PB_transcript_156629	351	2917	6	350	3829	6392	171	515
PB_transcript_166262	PB_transcript_151298	190	1495	7	192	1166	2457	106	295
PB_transcript_18616	PB_transcript_102471	210	1631	3	215	406	1834	2	211
PB_transcript_63115	PB_transcript_155714	409	2970	5	412	1255	3840	738	1152
PB_transcript_71113	PB_transcript_152572	1	1743	1744	1923	607	2351	2454	2633
PB_transcript_79298	PB_transcript_165224	257	2077	7	258	1770	3611	163	414
PB_transcript_19810	PB_transcript_153983	1	1209	1213	1635	1873	3077	3854	4270
PB_transcript_22996	PB_transcript_61060	527	1460	6	529	718	1651	37	560
PB_transcript_103067	PB_transcript_16634	189	1646	6	190	337	1795	26	210
PB_transcript_107724	PB_transcript_158521	177	1984	1	177	2674	4486	1	176
PB_transcript_158350	PB_transcript_64240	1296	2627	111	1296	1309	2640	7	1193
PB_transcript_62123	PB_transcript_93540	1	2903	2902	3453	1	2904	3167	3718
PB_transcript_105342	PB_transcript_89181	1	1362	1361	1559	1	1362	1467	1665
PB_transcript_97249	PB_transcript_86699	234	2762	2	236	624	3145	49	283
PB_transcript_14821	PB_transcript_2094	291	1860	5	293	2041	3609	117	405
PB_transcript_95166	PB_transcript_113787	251	1961	6	252	406	2116	55	301
PB_transcript_126682	PB_transcript_1265	286	4041	11	283	401	4156	7	273
PB_transcript_166193	PB_transcript_158284	180	1446	6	185	579	1874	143	323
PB_transcript_95355	PB_transcript_56000	148	1643	1	152	567	2062	78	229
PB_transcript_71459	PB_transcript_3677	1	1354	1354	1935	1018	2374	2516	3097
PB_transcript_133433	PB_transcript_63695	1	4527	4525	6100	1	4520	4642	6209
PB_transcript_70284	PB_transcript_52	1	4749	4751	4899	1	4796	6173	6331
PB_transcript_21182	PB_transcript_1866	265	1558	7	270	2333	3625	12	274
PB_transcript_65040	PB_transcript_92945	258	1687	4	259	1479	50	1839	1584
PB_transcript_107963	PB_transcript_55813	563	1525	7	564	1402	2345	675	1232
PB_transcript_119002	PB_transcript_4979	162	2724	12	162	261	2823	7	157
PB_transcript_137100	PB_transcript_3438	114	1806	1	113	1406	3078	260	372
PB_transcript_160258	PB_transcript_134373	1	1248	1243	1435	521	1768	2833	3024
PB_transcript_72588	PB_transcript_8360	180	2041	1	184	478	2342	114	299
PB_transcript_89311	PB_transcript_99708	2540	5902	1	2545	2869	6235	1	2547
PB_transcript_87937	PB_transcript_80262	4	1002	999	1643	40	1038	1444	2087
PB_transcript_89311	PB_transcript_113	2540	5903	1	2545	2883	6274	6	2560
PB_transcript_24352	PB_transcript_96851	446	1422	6	450	586	1562	3	448
PB_transcript_139519	PB_transcript_127665	1	1143	1141	1431	259	1401	1529	1819
PB_transcript_165752	PB_transcript_7	3	5033	5029	6007	3	5289	5514	6546
PB_transcript_59478	PB_transcript_102444	1112	2625	1	1111	1522	3039	1	1113
PB_transcript_152580	PB_transcript_64042	134	1045	4	138	339	1250	671	805
PB_transcript_103870	PB_transcript_145509	294	1481	3	294	1092	2275	687	978
PB_transcript_65714	PB_transcript_132452	1	1113	1110	1383	13	1104	2161	2434
PB_transcript_92424	PB_transcript_64553	21	3556	3556	6844	9	3540	3759	7074
PB_transcript_160607	PB_transcript_142420	205	1517	9	205	1614	2927	7	203
PB_transcript_120298	PB_transcript_60337	1	1079	1079	1524	1	1079	1543	1984
PB_transcript_162900	PB_transcript_77863	1	1103	1098	1348	537	1639	1746	1997
PB_transcript_114649	PB_transcript_145643	464	1724	50	464	581	1854	7	422
PB_transcript_34946	PB_transcript_116572	145	1005	7	144	376	1235	120	257
PB_transcript_102702	PB_transcript_89311	347	1288	5	351	4962	5903	5	351
PB_transcript_145068	PB_transcript_8455	1	1912	1910	2211	3	1914	2016	2317
PB_transcript_3369	PB_transcript_64825	401	3152	52	402	679	3430	9	365
PB_transcript_92996	PB_transcript_3977	1	1237	1232	1715	1064	2301	2403	2888
PB_transcript_155154	PB_transcript_73907	500	1122	6	500	966	1588	320	814
PB_transcript_113915	PB_transcript_113184	337	1322	6	339	1215	227	1716	1383
PB_transcript_184	PB_transcript_51	1	4476	4475	6005	2	4521	4754	6305
PB_transcript_97029	PB_transcript_134736	1	1346	1345	1812	774	2119	2320	2787
PB_transcript_150459	PB_transcript_112	5	5502	5499	5661	13	5545	6113	6274
PB_transcript_136194	PB_transcript_9318	190	1812	7	189	579	2209	289	470
PB_transcript_97512	PB_transcript_42	1	5263	5260	5384	4	5400	6252	6379
PB_transcript_153270	PB_transcript_157903	610	2624	67	611	812	2826	155	699
PB_transcript_10771	PB_transcript_162413	1	1028	1028	1981	22	1040	1163	2111
PB_transcript_107101	PB_transcript_4316	142	1440	3	146	1653	2947	1352	1495
PB_transcript_63335	PB_transcript_2964	182	2529	1	183	957	3305	202	384
PB_transcript_28221	PB_transcript_11077	356	1272	4	356	1140	2056	2	351
PB_transcript_143485	PB_transcript_93154	159	1043	2	159	484	1366	166	324
PB_transcript_61030	PB_transcript_149845	365	1196	6	366	2252	3083	11	371
PB_transcript_158163	PB_transcript_131048	254	1696	6	251	1601	3043	123	367
PB_transcript_153275	PB_transcript_2016	567	3246	93	570	935	3612	92	569
PB_transcript_65096	PB_transcript_162962	281	1778	7	281	1180	2679	182	456
PB_transcript_152666	PB_transcript_77666	437	3167	99	436	449	3191	7	344
PB_transcript_59454	PB_transcript_128918	1	1279	1277	1967	4314	5592	5899	6590
PB_transcript_145166	PB_transcript_3358	1	1148	1147	2262	733	1869	2030	3143
PB_transcript_139898	PB_transcript_807	250	1475	6	254	449	1674	11	260
PB_transcript_6794	PB_transcript_165276	1	1632	1633	2487	10	1644	1797	2652
PB_transcript_151529	PB_transcript_16451	569	1341	8	573	985	1757	18	583
PB_transcript_73629	PB_transcript_134938	143	4125	10	145	428	4387	6	132
PB_transcript_89311	PB_transcript_52	2541	5903	1	2545	2879	6333	1	2555
PB_transcript_163105	PB_transcript_64553	10	3226	3226	6457	337	3540	3759	6993
PB_transcript_147086	PB_transcript_138408	1	1443	1439	1930	1	1443	1609	2100
PB_transcript_100137	PB_transcript_5794	486	1436	5	486	1564	2514	925	1406
PB_transcript_165752	PB_transcript_78	3	5033	5029	6007	5	5064	5281	6262
PB_transcript_60332	PB_transcript_102	1	4460	4461	4606	1	4507	6144	6289
PB_transcript_165752	PB_transcript_107518	1	5033	5029	6007	1	5040	5235	6221
PB_transcript_65498	PB_transcript_88266	1149	2875	1	1152	1257	2984	1	1152
PB_transcript_139519	PB_transcript_144869	1	1143	1141	1431	1	1142	1270	1560
PB_transcript_2665	PB_transcript_152130	340	3383	6	341	504	3546	46	380
PB_transcript_19982	PB_transcript_154152	284	1615	50	284	419	1750	7	241
PB_transcript_64400	PB_transcript_74389	108	2744	1	112	81	2720	323	434
PB_transcript_152997	PB_transcript_113583	134	2099	2100	3051	83	2047	2611	3562
PB_transcript_5564	PB_transcript_106278	181	2708	1	186	671	3198	95	280
PB_transcript_98049	PB_transcript_150723	177	2574	11	181	625	3019	7	177
PB_transcript_71150	PB_transcript_71105	1	1345	1346	2086	3236	4580	4861	5602
PB_transcript_15343	PB_transcript_75863	1	1528	1526	1850	1	1528	1683	2007
PB_transcript_150459	PB_transcript_100	5	5502	5500	5663	12	5552	6124	6289
PB_transcript_5207	PB_transcript_123883	161	2735	11	161	646	3205	7	157
PB_transcript_70046	PB_transcript_62364	243	1656	5	245	606	2021	4	256
PB_transcript_9962	PB_transcript_7344	179	2197	1	179	427	2445	1	179
PB_transcript_163297	PB_transcript_6932	269	2255	8	268	468	2454	1	261
PB_transcript_76224	PB_transcript_163544	173	1025	3	174	745	1597	446	617
PB_transcript_158108	PB_transcript_160762	1	1360	1359	2745	1	1359	1537	2906
PB_transcript_127404	PB_transcript_62364	264	1793	5	266	447	1971	4	256
PB_transcript_1356	PB_transcript_1016	447	4055	7	451	794	4403	132	576
PB_transcript_133433	PB_transcript_122	1	4527	4525	6103	1	4570	4692	6276
PB_transcript_122312	PB_transcript_147692	175	2247	1	175	1542	3614	1	174
PB_transcript_24222	PB_transcript_96813	135	1360	1	135	551	1777	25	159
PB_transcript_66322	PB_transcript_126455	2	673	673	984	1	671	788	1099
PB_transcript_79241	PB_transcript_152572	406	3007	88	406	429	3037	6	325
PB_transcript_137889	PB_transcript_122617	199	1895	7	200	547	2297	165	363
PB_transcript_132981	PB_transcript_92712	1	1908	1903	2940	404	2298	2431	3469
PB_transcript_14229	PB_transcript_12702	121	1821	1	121	262	1970	29	149
PB_transcript_76014	PB_transcript_43	351	2917	5	350	3737	6356	5	360
PB_transcript_70284	PB_transcript_62	3	4749	4749	4899	4	4849	6206	6359
PB_transcript_113620	PB_transcript_160378	1	1658	1654	2743	1	1675	2671	3760
PB_transcript_86135	PB_transcript_75207	1	1190	1191	2030	630	1819	2248	3087
PB_transcript_148596	PB_transcript_144198	249	2328	7	249	427	2504	83	325
PB_transcript_97521	PB_transcript_63073	1	2823	2823	3773	1	2819	3065	4016
PB_transcript_71199	PB_transcript_129701	676	1857	9	678	802	1983	7	676
PB_transcript_117383	PB_transcript_56695	109	1587	1	106	219	1692	1	106
PB_transcript_146971	PB_transcript_58036	170	2395	1	170	535	2761	264	434
PB_transcript_78688	PB_transcript_58399	485	1795	7	485	1067	2376	13	485
PB_transcript_8194	PB_transcript_62	1059	2373	1	1060	5021	6359	3	1080
PB_transcript_142448	PB_transcript_13166	166	1451	7	167	678	1963	72	232
PB_transcript_150107	PB_transcript_111859	1	1543	1539	2872	1	1520	1638	2970
PB_transcript_79532	PB_transcript_7738	1	1139	1140	1920	294	1432	1577	2357
PB_transcript_1405	PB_transcript_83934	221	4022	101	222	269	4071	7	128
PB_transcript_13820	PB_transcript_150987	223	1953	77	223	421	2150	3	149
PB_transcript_151221	PB_transcript_66348	367	1797	5	371	532	1961	5	369
PB_transcript_8194	PB_transcript_83	1059	2373	1	1060	4974	6297	2	1072
PB_transcript_34	PB_transcript_61971	1	6122	6120	6515	1	6122	6270	6666
PB_transcript_5979	PB_transcript_2964	181	2607	1	183	881	3305	202	384
PB_transcript_8214	PB_transcript_111831	528	2339	62	532	597	2408	9	478
PB_transcript_4892	PB_transcript_149874	113	2765	1	114	1200	3853	2	115
PB_transcript_160819	PB_transcript_97763	1	2187	2186	2545	1135	3309	3521	3887
PB_transcript_6894	PB_transcript_136120	285	2533	3	286	555	2802	137	420
PB_transcript_118364	PB_transcript_66803	163	1026	4	165	3405	4268	626	787
PB_transcript_116389	PB_transcript_56557	412	3162	8	416	1420	4171	1	409
PB_transcript_58116	PB_transcript_155504	233	1163	4	232	1227	2156	344	572
PB_transcript_6353	PB_transcript_72723	12	1929	1927	2591	8	1924	2713	3377
PB_transcript_166547	PB_transcript_268	1	2315	2314	2980	1377	3689	3886	4555
PB_transcript_119258	PB_transcript_91492	2	697	694	987	299	994	2872	3166
PB_transcript_134951	PB_transcript_72754	1	1274	1273	1964	410	1684	1878	2571
PB_transcript_136512	PB_transcript_10124	575	1870	7	575	906	2196	157	726
PB_transcript_107304	PB_transcript_8014	1	1168	1169	1684	321	1469	1881	2396
PB_transcript_86796	PB_transcript_2901	1	2541	2542	2721	445	2985	3096	3275
PB_transcript_104331	PB_transcript_142701	271	1530	7	269	2620	3902	53	324
PB_transcript_132634	PB_transcript_113723	390	3316	8	395	604	3530	12	403
PB_transcript_8587	PB_transcript_122632	1	1532	1533	2292	2	1531	1735	2494
PB_transcript_132044	PB_transcript_60215	1218	3532	1	1222	3995	1681	3320	2098
PB_transcript_96945	PB_transcript_4546	1	1037	1038	1549	1179	2215	2353	2868
PB_transcript_151624	PB_transcript_7399	149	2226	1	150	376	2455	1	150
PB_transcript_133712	PB_transcript_3407	152	2967	1	153	362	3172	3	152
PB_transcript_30351	PB_transcript_136387	320	1175	8	322	2563	3418	146	460
PB_transcript_7028	PB_transcript_118346	287	2480	33	288	386	2583	13	268
PB_transcript_145313	PB_transcript_86736	248	2109	7	249	545	2406	184	426
PB_transcript_56954	PB_transcript_101379	21	3168	3168	3653	5	3152	3367	3853
PB_transcript_133433	PB_transcript_130971	2	4527	4525	6103	3	4533	4655	6232
PB_transcript_160738	PB_transcript_64581	1	1014	1015	1453	1	1013	1244	1682
PB_transcript_117963	PB_transcript_3407	155	3030	1	155	288	3168	1	152
PB_transcript_158802	PB_transcript_7759	1	1013	1012	1535	570	1582	1774	2297
PB_transcript_8194	PB_transcript_31	1059	2373	1	1060	5062	6397	1	1090
PB_transcript_92350	PB_transcript_80438	502	1650	7	501	664	1812	65	561
PB_transcript_98258	PB_transcript_135552	1274	3123	102	1275	1333	3193	30	1203
PB_transcript_67908	PB_transcript_22343	229	1250	7	230	460	1481	123	347
PB_transcript_11501	PB_transcript_99070	1	1602	1604	2076	1575	3171	3978	4441
PB_transcript_26524	PB_transcript_127780	114	1296	1	118	232	1433	1	118
PB_transcript_8194	PB_transcript_40	1059	2373	1	1060	5134	6491	1	1112
PB_transcript_143228	PB_transcript_92537	273	4879	11	271	676	5288	6	266
PB_transcript_71375	PB_transcript_12702	271	1008	3	270	1255	1991	126	399
PB_transcript_104783	PB_transcript_67272	370	1247	7	374	1356	2233	144	511
PB_transcript_102270	PB_transcript_137010	1	1453	1454	1824	1	1407	1861	2224
PB_transcript_4904	PB_transcript_100716	1	1503	1503	2798	29	1531	1661	2934
PB_transcript_18095	PB_transcript_87360	332	1706	5	333	1730	3101	1292	1623
PB_transcript_74171	PB_transcript_95022	398	1593	7	398	638	1831	21	410
PB_transcript_117065	PB_transcript_3870	203	2170	12	206	840	2823	8	203
PB_transcript_124436	PB_transcript_141098	1	1758	1757	3258	263	1989	2258	3728
PB_transcript_115437	PB_transcript_111578	3	3012	3012	3129	3318	306	148	31
PB_transcript_139583	PB_transcript_101392	1	1364	1362	1575	1	1364	2317	2531
PB_transcript_77533	PB_transcript_149065	1	1503	1499	1713	1	1504	1605	1819
PB_transcript_35673	PB_transcript_32684	5	839	838	962	39	873	985	1109
PB_transcript_74631	PB_transcript_113004	329	2596	7	329	495	2737	60	379
PB_transcript_27707	PB_transcript_23886	183	1288	4	185	312	1417	30	211
PB_transcript_665	PB_transcript_57	4	4699	4699	4841	3	4790	6214	6355
PB_transcript_14815	PB_transcript_96570	437	1825	7	437	561	1947	21	458
PB_transcript_154309	PB_transcript_107557	675	1804	7	676	1584	2714	116	786
PB_transcript_141475	PB_transcript_67611	636	1387	7	637	1161	1912	42	650
PB_transcript_16835	PB_transcript_101392	1	1349	1346	1691	17	1365	2317	2661
PB_transcript_3777	PB_transcript_71527	104	2189	2188	3068	7	2100	2468	3348
PB_transcript_156117	PB_transcript_5289	1276	2636	1	1277	1383	2746	1	1276
PB_transcript_72588	PB_transcript_7866	180	2046	1	184	487	2359	123	308
PB_transcript_5419	PB_transcript_137861	692	2733	84	692	1168	3209	117	725
PB_transcript_117424	PB_transcript_27978	168	1026	7	169	388	1246	119	281
PB_transcript_112011	PB_transcript_148661	248	2900	128	251	395	3041	7	130
PB_transcript_102702	PB_transcript_156629	347	1286	6	351	5453	6392	171	516
PB_transcript_1962	PB_transcript_153359	153	2686	2683	3662	7	2540	2650	3628
PB_transcript_26877	PB_transcript_20309	365	1320	44	364	634	1599	125	445
PB_transcript_131054	PB_transcript_148887	279	2642	6	280	1384	3748	970	1244
PB_transcript_96941	PB_transcript_57	376	3409	4	373	3257	6355	3	386
PB_transcript_155247	PB_transcript_11019	231	1555	7	232	760	2082	292	515
PB_transcript_147169	PB_transcript_8088	218	2011	7	219	534	2327	81	293
PB_transcript_2179	PB_transcript_116503	10	2961	2962	3406	7	2958	3072	3516
PB_transcript_94034	PB_transcript_62161	112	1812	1	112	413	2116	134	245
PB_transcript_163950	PB_transcript_71315	1	1118	1114	1218	128	1244	1911	2015
PB_transcript_165149	PB_transcript_10648	384	1123	4	385	1412	2152	883	1264
PB_transcript_93015	PB_transcript_30605	158	1039	3	157	301	1181	3	157
PB_transcript_28513	PB_transcript_2463	175	1248	3	174	2327	3399	1	172
PB_transcript_143451	PB_transcript_131615	1	1283	1283	1549	1	1282	1404	1670
PB_transcript_92193	PB_transcript_5782	1	1360	1361	1778	1066	2403	2267	2685
PB_transcript_99106	PB_transcript_99583	286	2189	7	285	1055	2958	648	926
PB_transcript_133433	PB_transcript_51	1	4527	4525	6103	2	4578	4704	6305
PB_transcript_146128	PB_transcript_146404	1118	2494	1	1120	1492	2868	147	1263
PB_transcript_15389	PB_transcript_100330	135	1807	1	137	266	1938	1	155
PB_transcript_6056	PB_transcript_107467	2	2382	2380	2610	1	2380	2564	2794
PB_transcript_11476	PB_transcript_8697	161	2092	12	160	387	2332	7	156
PB_transcript_16297	PB_transcript_117209	406	1764	8	405	714	2072	198	595
PB_transcript_73914	PB_transcript_165817	1	1137	1132	1551	261	1410	1517	1936
PB_transcript_85305	PB_transcript_103588	179	1574	8	179	344	1740	56	227
PB_transcript_65068	PB_transcript_164329	1	1018	1020	1392	262	1275	1394	1764
PB_transcript_113453	PB_transcript_117522	654	1395	7	657	971	1712	58	704
PB_transcript_71113	PB_transcript_158233	1	1743	1744	1923	441	2161	2264	2443
PB_transcript_86942	PB_transcript_73238	121	1519	1	124	673	2071	1	124
PB_transcript_149172	PB_transcript_4576	1275	2702	1	1275	1456	2874	72	1338
PB_transcript_162587	PB_transcript_90587	107	2435	1	107	5050	2725	5803	5696
PB_transcript_131914	PB_transcript_98727	254	1592	7	254	753	2091	244	491
PB_transcript_76205	PB_transcript_126659	159	1307	38	160	227	1375	1	123
PB_transcript_4391	PB_transcript_2964	422	2938	7	424	779	3304	11	437
PB_transcript_57403	PB_transcript_158700	114	1511	1	113	685	2102	261	372
PB_transcript_118414	PB_transcript_17949	188	1510	3	193	309	1632	4	196
PB_transcript_83585	PB_transcript_8991	372	1199	38	374	1473	2300	7	343
PB_transcript_196	PB_transcript_51	2694	5978	1	2699	2957	6305	1	2708
PB_transcript_141407	PB_transcript_116334	439	6975	18	436	528	7055	5	423
PB_transcript_159959	PB_transcript_76741	1	1947	1944	3262	2835	4788	4899	6220
PB_transcript_8194	PB_transcript_127	1059	2373	1	1060	4961	6285	2	1062
PB_transcript_64053	PB_transcript_133892	140	1355	5	140	375	1590	98	233
PB_transcript_124362	PB_transcript_90291	328	1363	51	329	1445	2480	1060	1338
PB_transcript_162245	PB_transcript_159306	146	1139	4	148	3294	2301	3559	3415
PB_transcript_154558	PB_transcript_85936	1	1684	1685	2376	632	2315	2418	3108
PB_transcript_67370	PB_transcript_4616	1	1234	1235	2038	547	1780	1898	2701
PB_transcript_165752	PB_transcript_56	3	5033	5029	6007	3	5144	5367	6366
PB_transcript_133235	PB_transcript_156556	175	1666	7	175	1341	2832	24	192
PB_transcript_118332	PB_transcript_4763	19	2297	2298	2516	218	2499	2646	2862
PB_transcript_13713	PB_transcript_103074	173	1926	1	173	1797	3552	2	175
PB_transcript_97415	PB_transcript_2951	1	2200	2197	2548	531	2730	2916	3267
PB_transcript_103532	PB_transcript_117526	1	2185	2184	2345	5	2191	2404	2565
PB_transcript_156905	PB_transcript_118090	355	2300	7	356	900	2835	23	372
PB_transcript_81830	PB_transcript_117680	1	3061	3062	3516	2	3057	3173	3627
PB_transcript_165752	PB_transcript_74	3	5033	5029	6007	3	5097	5316	6302
PB_transcript_73270	PB_transcript_157242	864	2397	94	866	1368	2901	181	953
PB_transcript_33568	PB_transcript_28154	7	663	662	1075	102	758	858	1271
PB_transcript_143623	PB_transcript_164422	155	1933	1	155	263	2051	1	157
PB_transcript_102702	PB_transcript_57	347	1286	5	350	5396	6355	4	364
PB_transcript_150141	PB_transcript_75557	591	3191	7	592	1045	3647	305	892
PB_transcript_149346	PB_transcript_141203	3	3898	3899	4147	1	3891	4017	4263
PB_transcript_154143	PB_transcript_74702	1399	2921	1	1397	5222	6760	2786	4188
PB_transcript_56985	PB_transcript_62877	168	1042	3	170	271	1144	2	169
PB_transcript_152059	PB_transcript_94803	1171	2553	1	1174	2083	687	4047	2879
PB_transcript_3302	PB_transcript_94274	556	3195	76	557	599	3238	7	488
PB_transcript_70284	PB_transcript_55	1	4749	4749	4899	1	4796	6159	6310
PB_transcript_148670	PB_transcript_10256	298	2023	7	297	462	2187	51	341
PB_transcript_165752	PB_transcript_42	2	5033	5029	6007	3	5168	5386	6379
PB_transcript_108979	PB_transcript_92243	1	1309	1310	2296	579	1873	2279	3264
PB_transcript_5220	PB_transcript_78802	556	2743	6	561	1725	3917	952	1507
PB_transcript_160258	PB_transcript_100143	1	1248	1243	1434	1	1248	2558	2748
PB_transcript_110119	PB_transcript_102459	1	1579	1579	2793	705	2280	2396	3610
PB_transcript_74581	PB_transcript_61690	160	2097	1	161	5446	7341	4	160
PB_transcript_5080	PB_transcript_3775	253	2808	10	251	455	3011	14	248
PB_transcript_144421	PB_transcript_155144	327	3535	3	326	600	3795	2	324
PB_transcript_93587	PB_transcript_144029	135	1211	34	136	211	1308	7	109
PB_transcript_162585	PB_transcript_80334	231	1163	3	233	2941	3873	86	316
PB_transcript_165752	PB_transcript_65	1	5033	5029	6007	3	5081	5299	6290
PB_transcript_113988	PB_transcript_137882	455	983	2	455	577	1116	3	464
PB_transcript_124397	PB_transcript_79298	294	1955	44	295	415	2077	7	258
PB_transcript_139044	PB_transcript_142984	1843	4059	139	1846	2039	4248	191	1917
PB_transcript_99692	PB_transcript_145237	400	1825	7	400	637	2062	13	406
PB_transcript_7906	PB_transcript_123139	1	1546	1547	2370	1	1548	1685	2508
PB_transcript_76014	PB_transcript_57	351	2917	5	351	3736	6355	4	365
PB_transcript_107699	PB_transcript_117209	355	1715	6	355	713	2072	155	511
PB_transcript_2238	PB_transcript_120146	13	2654	2654	3465	7	2649	2760	3571
PB_transcript_82722	PB_transcript_95512	1	1459	1457	2475	1	1460	1595	2612
PB_transcript_22634	PB_transcript_103203	155	1484	6	155	286	1619	18	168
PB_transcript_59007	PB_transcript_165200	269	1134	6	270	2316	3170	1319	1576
PB_transcript_132329	PB_transcript_57931	235	2460	1	235	1474	3669	578	810
PB_transcript_94496	PB_transcript_133508	148	2218	1	153	1211	3280	886	1039
PB_transcript_68893	PB_transcript_132579	124	1184	3	125	944	2000	3	125
PB_transcript_137415	PB_transcript_76	3	5349	5345	5458	2	5390	6169	6282
PB_transcript_133433	PB_transcript_62	1	4527	4525	6103	3	4626	4749	6359
PB_transcript_56783	PB_transcript_11091	565	1586	6	565	1102	2124	273	854
PB_transcript_96941	PB_transcript_147960	374	3409	6	373	3371	6404	183	550
PB_transcript_16667	PB_transcript_96692	322	1770	4	323	540	1989	1	320
PB_transcript_143767	PB_transcript_75392	141	2604	10	138	429	2896	93	219
PB_transcript_89311	PB_transcript_42	2541	5904	2	2545	2920	6382	3	2586
PB_transcript_98085	PB_transcript_14872	125	1543	1	124	374	1782	1	123
PB_transcript_76014	PB_transcript_107518	351	2917	5	350	3666	6221	5	351
PB_transcript_96209	PB_transcript_6602	13	2141	2140	2416	6	2133	2240	2517
PB_transcript_28497	PB_transcript_129014	274	1217	39	276	670	1613	7	244
PB_transcript_18906	PB_transcript_143124	431	1668	57	434	491	1737	7	385
PB_transcript_11791	PB_transcript_164938	1	1786	1781	2030	797	2592	2731	2984
PB_transcript_6977	PB_transcript_155310	1	1561	1559	2506	1	1558	1675	2622
PB_transcript_20738	PB_transcript_84675	1	1065	1064	1508	3	1067	1827	2270
PB_transcript_86740	PB_transcript_133362	1	1247	1245	2094	1	1248	1362	2212
PB_transcript_154558	PB_transcript_3639	1	1684	1685	2376	632	2294	2397	3087
PB_transcript_69228	PB_transcript_145358	266	1911	66	271	496	2164	6	210
PB_transcript_150750	PB_transcript_122581	1	1961	1961	2666	741	2701	3173	3879
PB_transcript_23907	PB_transcript_127410	303	1451	6	305	708	1856	36	334
PB_transcript_143120	PB_transcript_3207	1	2386	2387	2978	16	2401	2600	3191
PB_transcript_15919	PB_transcript_153556	1	1158	1156	1818	18	1175	1719	2382
PB_transcript_142782	PB_transcript_133636	1	1021	1019	1435	1	1021	1134	1550
PB_transcript_20618	PB_transcript_107557	449	1578	5	450	1584	2714	340	786
PB_transcript_112970	PB_transcript_136498	255	2042	7	257	544	2330	158	412
PB_transcript_135768	PB_transcript_100082	1	1739	1737	1986	382	2118	2235	2484
PB_transcript_139519	PB_transcript_69255	1	1143	1141	1431	403	1544	1672	1962
PB_transcript_117438	PB_transcript_137861	425	2466	6	425	1168	3209	306	725
PB_transcript_62123	PB_transcript_166507	1	2903	2902	3474	1	2892	3154	3739
PB_transcript_157351	PB_transcript_130116	448	1851	5	451	1306	2709	5	451
PB_transcript_60359	PB_transcript_142702	208	2326	106	212	449	2567	7	113
PB_transcript_60064	PB_transcript_65218	1	1047	1048	1328	1	1044	1164	1444
PB_transcript_72163	PB_transcript_79570	165	1679	1	164	4601	6112	1937	2100
PB_transcript_11322	PB_transcript_9217	113	2103	1	114	288	2278	1	114
PB_transcript_70357	PB_transcript_78473	188	2166	1	189	290	2283	1	189
PB_transcript_74955	PB_transcript_8814	248	1426	6	252	1030	2207	1121	1367
PB_transcript_157185	PB_transcript_109306	359	1445	6	360	1329	2415	304	658
PB_transcript_152402	PB_transcript_2364	269	1837	6	271	1903	3471	30	295
PB_transcript_92774	PB_transcript_14780	394	1665	7	393	524	1787	32	419
PB_transcript_131239	PB_transcript_124370	1	1368	1367	1806	2	1391	1689	2128
PB_transcript_63335	PB_transcript_116206	182	2528	1	183	687	3035	1	183
PB_transcript_93259	PB_transcript_106887	14	2913	2911	3267	8	2907	3165	3521
PB_transcript_68601	PB_transcript_88821	2711	7069	13	2706	2855	7214	5	2697
PB_transcript_16370	PB_transcript_57340	1	1264	1263	1766	147	1410	1513	2016
PB_transcript_1262	PB_transcript_964	519	4144	7	522	759	4383	28	540
PB_transcript_59502	PB_transcript_157811	545	1768	6	549	808	2030	27	570
PB_transcript_94908	PB_transcript_15094	618	1691	7	617	786	1859	49	659
PB_transcript_83131	PB_transcript_107656	443	1915	6	442	944	2435	43	492
PB_transcript_17179	PB_transcript_78802	15	1514	1509	1753	6	1507	1725	1974
PB_transcript_8194	PB_transcript_51	1059	2373	1	1060	4976	6305	2	1064
PB_transcript_140767	PB_transcript_96095	18	2051	2050	3881	52	2085	2186	4008
PB_transcript_76014	PB_transcript_127204	351	2917	5	350	3672	6243	5	355
PB_transcript_79235	PB_transcript_16983	1	1248	1246	1524	93	1341	1456	1734
PB_transcript_103621	PB_transcript_101421	1321	3801	1	1320	1459	3940	2	1319
PB_transcript_14559	PB_transcript_153651	180	1860	1	180	352	2030	1	180
PB_transcript_26548	PB_transcript_108424	153	1331	3	155	1109	2291	1	152
PB_transcript_16558	PB_transcript_119990	175	1746	9	175	526	2123	41	207
PB_transcript_150459	PB_transcript_78	5	5502	5499	5663	14	5536	6100	6264
PB_transcript_15046	PB_transcript_105346	1	1567	1564	1829	15	1581	1702	1967
PB_transcript_132391	PB_transcript_2449	1	1295	1294	1561	1796	3089	3211	3478
PB_transcript_89311	PB_transcript_100	2540	5905	1	2545	2891	6291	1	2568
PB_transcript_77903	PB_transcript_5729	1	1675	1675	2025	533	2207	2345	2695
PB_transcript_132597	PB_transcript_68963	266	1923	52	268	366	2055	7	224
PB_transcript_9507	PB_transcript_99583	346	2248	5	349	1053	2956	572	916
PB_transcript_19452	PB_transcript_56000	177	1642	6	181	567	2032	54	229
PB_transcript_102702	PB_transcript_96941	347	1286	5	351	2468	3409	5	351
PB_transcript_5277	PB_transcript_62934	2	2320	2320	2767	2688	5003	5116	5562
PB_transcript_115668	PB_transcript_132823	117	1251	1	119	1193	2307	921	1040
PB_transcript_150459	PB_transcript_156629	5	5502	5499	5661	177	5669	6231	6392
PB_transcript_83388	PB_transcript_337	165	4746	1	167	600	5182	3	169
PB_transcript_133433	PB_transcript_57	4	4524	4525	6103	3	4609	4739	6355
PB_transcript_102702	PB_transcript_99708	347	1287	5	351	5288	6235	5	351
PB_transcript_70284	PB_transcript_74811	3	4749	4749	4899	3	4749	5804	5954
PB_transcript_61787	PB_transcript_92979	1	1234	1231	1589	261	1493	1788	2156
PB_transcript_13431	PB_transcript_59488	1	1261	1260	1940	546	1806	2298	2972
PB_transcript_5289	PB_transcript_150326	1	1528	1526	2746	1	1529	1643	2859
PB_transcript_76014	PB_transcript_46	351	2917	5	347	3794	6385	5	357
PB_transcript_85568	PB_transcript_107105	127	1617	1	126	426	1916	174	299
PB_transcript_117143	PB_transcript_124452	1	1148	1146	1523	1	1148	2058	2435
PB_transcript_136935	PB_transcript_151298	200	1467	7	202	1166	2416	106	299
PB_transcript_73912	PB_transcript_76326	234	1467	3	237	1954	3201	1097	1332
PB_transcript_20276	PB_transcript_68685	1	1263	1262	1576	2	1394	1817	2139
PB_transcript_150459	PB_transcript_107518	5	5501	5499	5663	12	5493	6059	6223
PB_transcript_126711	PB_transcript_82286	11	1477	1477	1912	9	1475	1719	2154
PB_transcript_102702	PB_transcript_66222	347	1286	5	351	5302	6250	4	354
PB_transcript_159088	PB_transcript_92712	1	2413	2412	2907	404	2815	2973	3474
PB_transcript_133433	PB_transcript_66222	3	4527	4525	6103	3	4539	4661	6250
PB_transcript_6809	PB_transcript_153353	1	1598	1597	2479	1	1581	1694	2576
PB_transcript_76014	PB_transcript_101	351	2917	5	350	3680	6276	5	353
PB_transcript_102718	PB_transcript_163865	189	1649	83	191	569	2029	7	115
PB_transcript_74732	PB_transcript_62863	348	2037	8	347	883	2573	162	503
PB_transcript_74811	PB_transcript_76	1	4985	4982	5954	1	5022	5300	6282
PB_transcript_34764	PB_transcript_132243	406	1041	6	410	2637	3272	2022	2426
PB_transcript_10185	PB_transcript_136733	733	2122	8	734	1288	2675	81	805
PB_transcript_165752	PB_transcript_57	4	5033	5029	6007	3	5138	5356	6355
PB_transcript_122993	PB_transcript_62054	1	1151	1146	1377	1	1158	1356	1588
PB_transcript_133433	PB_transcript_46	2	4527	4525	6103	3	4668	4790	6385
PB_transcript_91055	PB_transcript_152101	1	1402	1400	1788	1	1402	1522	1910
PB_transcript_127422	PB_transcript_113024	182	1604	4	182	1117	2518	528	704
PB_transcript_145166	PB_transcript_87022	1	1148	1147	2262	562	1698	1859	2971
PB_transcript_137659	PB_transcript_130639	256	2847	1	255	1128	3718	409	663
PB_transcript_3136	PB_transcript_138778	12	2628	2628	3227	6	2621	2737	3336
PB_transcript_97249	PB_transcript_106278	234	2762	1	236	672	3199	95	330
PB_transcript_141244	PB_transcript_155305	302	1373	6	303	843	1895	49	346
PB_transcript_19224	PB_transcript_128268	154	1653	1	155	1774	3273	232	386
PB_transcript_133433	PB_transcript_104	3	4527	4525	6103	3	4568	4690	6283
PB_transcript_7672	PB_transcript_77873	486	2442	8	488	1316	3288	86	572
PB_transcript_135011	PB_transcript_12062	174	1925	1	173	301	2051	6	178
PB_transcript_78587	PB_transcript_63377	106	2336	2336	2758	7	2239	2340	2761
PB_transcript_89311	PB_transcript_65	2540	5905	1	2544	2901	6294	3	2573
PB_transcript_64096	PB_transcript_152273	284	2317	4	284	1599	3632	209	489
PB_transcript_160258	PB_transcript_146414	1	1248	1243	1434	526	1773	2838	3028
PB_transcript_93246	PB_transcript_61272	140	1048	6	140	542	1463	72	209
PB_transcript_4745	PB_transcript_3673	187	2860	1	187	429	3097	2	187
PB_transcript_56165	PB_transcript_14682	553	1595	7	552	728	1770	30	577
PB_transcript_19665	PB_transcript_117008	564	1571	78	565	595	1602	6	493
PB_transcript_124487	PB_transcript_159804	1292	5404	1	1293	2052	6164	2	1294
PB_transcript_126913	PB_transcript_3619	15	2688	2687	2903	6	2685	2846	3063
PB_transcript_60126	PB_transcript_3407	158	2195	1	159	362	2411	2	152
PB_transcript_147743	PB_transcript_127968	1	1780	1780	3226	120	1892	1997	3446
PB_transcript_89000	PB_transcript_136096	1	1082	1083	1651	163	1245	1359	1929
PB_transcript_106477	PB_transcript_88149	11	2879	2878	3147	9	2878	3097	3360
PB_transcript_7467	PB_transcript_131311	1	1826	1825	2399	121	1951	2689	3263
PB_transcript_8194	PB_transcript_78	1059	2373	1	1060	4947	6262	3	1068
PB_transcript_141333	PB_transcript_155275	459	3400	6	461	3603	6548	53	509
PB_transcript_5617	PB_transcript_116866	299	2716	71	298	731	3148	7	234
PB_transcript_151162	PB_transcript_104974	143	2093	1	148	439	2389	131	278
PB_transcript_124397	PB_transcript_2094	294	1955	7	296	1947	3609	117	406
PB_transcript_138225	PB_transcript_133344	103	1148	1	100	6	1049	2139	2238
PB_transcript_108693	PB_transcript_65340	242	2296	6	242	557	2611	29	265
PB_transcript_118358	PB_transcript_66566	235	3673	128	238	319	3729	7	117
PB_transcript_3339	PB_transcript_3029	147	1895	1896	3187	7	1755	1896	3188
PB_transcript_97770	PB_transcript_6230	1	1163	1162	1637	820	1981	2146	2621
PB_transcript_101394	PB_transcript_133449	1	2067	2071	2401	1	2071	2193	2531
PB_transcript_9448	PB_transcript_91786	1	1275	1274	2254	1	1274	1382	2362
PB_transcript_166513	PB_transcript_63672	143	1263	37	146	1074	2194	663	773
PB_transcript_96799	PB_transcript_160816	516	2256	7	519	660	2399	25	537
PB_transcript_105788	PB_transcript_117136	2170	5288	1	2171	2317	5462	427	2611
PB_transcript_165752	PB_transcript_127	3	5033	5029	6007	4	5079	5297	6285
PB_transcript_165329	PB_transcript_141548	1	1501	1501	1895	918	2450	2848	3244
PB_transcript_152101	PB_transcript_4012	1	1617	1616	1940	2	1617	2674	2998
PB_transcript_14046	PB_transcript_63031	1	1282	1280	1851	376	1658	1803	2377
PB_transcript_109313	PB_transcript_108031	207	1361	7	208	615	1768	270	471
PB_transcript_58814	PB_transcript_117137	193	1098	56	194	401	1306	7	145
PB_transcript_70284	PB_transcript_112	3	4749	4749	4899	4	4786	6124	6274
PB_transcript_163533	PB_transcript_81446	135	1459	1	135	1333	7	1610	1475
PB_transcript_144136	PB_transcript_119573	213	1584	3	218	57	1429	477	692
PB_transcript_79235	PB_transcript_18962	1	1248	1246	1523	2	1249	1363	1642
PB_transcript_88885	PB_transcript_59453	459	2022	8	460	806	2371	41	492
PB_transcript_151874	PB_transcript_88732	126	1260	4	131	299	1432	366	493
PB_transcript_147690	PB_transcript_120230	12	1927	1926	3184	7	1914	2030	3288
PB_transcript_60990	PB_transcript_117497	216	1156	7	221	362	1289	26	241
PB_transcript_116976	PB_transcript_113423	246	2426	52	245	1026	3240	8	201
PB_transcript_151405	PB_transcript_4401	1	1081	1076	1664	848	1928	2339	2927
PB_transcript_120247	PB_transcript_156635	1	1565	1562	2892	713	2277	3921	5251
PB_transcript_150459	PB_transcript_102	5	5502	5499	5664	12	5561	6129	6294
PB_transcript_116682	PB_transcript_88047	1	1598	1597	1735	1	1624	1783	1921
PB_transcript_18437	PB_transcript_115827	170	1591	7	173	690	2105	346	521
PB_transcript_59920	PB_transcript_64601	191	1718	43	192	260	1791	8	160
PB_transcript_133433	PB_transcript_42	3	4527	4525	6103	4	4641	4768	6379
PB_transcript_111341	PB_transcript_111552	270	2331	4	265	712	2772	200	461
PB_transcript_137415	PB_transcript_113877	4	5349	5346	5458	3	5345	6207	6319
PB_transcript_76224	PB_transcript_93984	173	1025	4	174	1470	618	1829	1659
PB_transcript_63335	PB_transcript_80093	181	2523	1	183	1799	4142	202	384
PB_transcript_4106	PB_transcript_141980	1	2188	2185	2993	1	2181	2451	3259
PB_transcript_136307	PB_transcript_114112	1	2025	2024	2306	1033	3063	3195	3478
PB_transcript_8194	PB_transcript_196	1059	2373	1	1060	4667	5978	2	1061
PB_transcript_134371	PB_transcript_60	1	2751	2752	3592	1	2921	3691	4578
PB_transcript_100359	PB_transcript_158736	164	1350	7	164	317	1480	48	202
PB_transcript_67370	PB_transcript_101606	1	1234	1235	2038	582	1818	1936	2739
PB_transcript_71113	PB_transcript_79241	1	1743	1744	1923	583	2321	2424	2603
PB_transcript_139162	PB_transcript_105452	265	1513	7	264	528	1776	88	345
PB_transcript_196	PB_transcript_61	2694	5978	2	2699	2984	6282	1	2738
PB_transcript_108165	PB_transcript_148128	97	1970	2	101	165	2038	488	587
PB_transcript_140898	PB_transcript_70080	2	2361	2362	2572	2684	5039	5169	5379
PB_transcript_133114	PB_transcript_21965	145	1370	7	144	303	1528	35	172
PB_transcript_3174	PB_transcript_117482	1	2257	2252	2991	1	2238	3127	3866
PB_transcript_79532	PB_transcript_101376	1	1139	1140	1931	51	1188	1333	2124
PB_transcript_8194	PB_transcript_122	1059	2373	1	1060	4961	6276	1	1071
PB_transcript_9921	PB_transcript_111148	258	2199	4	257	453	2394	9	262
PB_transcript_112886	PB_transcript_117105	6	553	552	1020	396	943	1065	1533
PB_transcript_109744	PB_transcript_122617	292	2013	6	293	547	2297	72	363
PB_transcript_83158	PB_transcript_7647	389	2005	65	389	535	2154	1	325
PB_transcript_119220	PB_transcript_4581	1	1056	1053	2079	5	1059	1174	2200
PB_transcript_28342	PB_transcript_88250	1	1048	1047	1225	1	1048	1150	1328
PB_transcript_10102	PB_transcript_93111	162	2198	1	163	2503	4539	739	903
PB_transcript_70133	PB_transcript_164591	1	2586	2584	3030	944	3529	4270	4716
PB_transcript_87014	PB_transcript_6599	268	2358	7	268	505	2593	141	400
PB_transcript_60064	PB_transcript_87592	1	1047	1048	1326	235	1298	1417	1697
PB_transcript_104610	PB_transcript_78579	1	2123	2120	3649	1	2111	2383	3911
PB_transcript_165752	PB_transcript_130971	3	5033	5029	6007	4	5041	5256	6232
PB_transcript_16440	PB_transcript_8151	175	1791	1	176	770	2386	1	177
PB_transcript_71113	PB_transcript_2951	1	1743	1744	1923	473	2214	2317	2496
PB_transcript_152938	PB_transcript_92219	240	1517	39	245	581	1872	16	221
PB_transcript_131988	PB_transcript_123268	1	1262	1259	1607	449	1733	2706	3060
PB_transcript_108809	PB_transcript_153583	221	1379	4	221	529	1687	3	220
PB_transcript_10015	PB_transcript_112411	1	1110	1111	2203	628	1735	1861	2943
PB_transcript_23832	PB_transcript_124735	146	1427	9	148	783	2065	139	277
PB_transcript_96767	PB_transcript_114421	281	1581	4	280	922	2223	229	504
PB_transcript_3319	PB_transcript_105166	311	3108	7	312	724	3521	21	326
PB_transcript_17261	PB_transcript_118487	1	1152	1150	1750	3	1160	1760	2355
PB_transcript_76014	PB_transcript_42	351	2917	5	350	3754	6379	6	354
PB_transcript_10462	PB_transcript_83858	218	2094	26	218	1529	3404	22	214
PB_transcript_131457	PB_transcript_145402	118	1260	1	120	703	1843	436	550
PB_transcript_97678	PB_transcript_129014	275	1103	43	277	670	1497	10	244
PB_transcript_98544	PB_transcript_132625	1138	3687	1	1138	2745	5272	1492	2629
PB_transcript_89942	PB_transcript_150002	10	1332	1330	2680	6	1336	1608	2985
PB_transcript_106578	PB_transcript_136741	311	1381	5	314	2495	3565	2034	2343
PB_transcript_154888	PB_transcript_10463	300	1945	7	299	510	2155	88	380
PB_transcript_92193	PB_transcript_140930	1	1360	1361	1778	411	1747	1612	2029
PB_transcript_91070	PB_transcript_133294	486	1953	7	481	691	2157	89	564
PB_transcript_196	PB_transcript_76	2694	5978	2	2699	2955	6282	1	2708
PB_transcript_137415	PB_transcript_112	1	5349	5345	5458	1	5386	6161	6274
PB_transcript_665	PB_transcript_97512	3	4711	4712	4841	1	4710	5257	5384
PB_transcript_159722	PB_transcript_94393	1	1184	1184	1472	1	1185	1327	1615
PB_transcript_70284	PB_transcript_75	3	4749	4750	4899	4	4821	6162	6311
PB_transcript_86801	PB_transcript_116924	533	1173	7	536	2474	3116	508	1037
PB_transcript_136498	PB_transcript_56967	275	2327	3	270	790	2829	3	266
PB_transcript_35014	PB_transcript_32021	354	1008	7	353	457	1116	11	357
PB_transcript_132297	PB_transcript_124370	1	1124	1123	1514	253	1391	1689	2078
PB_transcript_6782	PB_transcript_4387	176	2453	10	178	653	2929	5	173
PB_transcript_107101	PB_transcript_4296	142	1440	3	146	1541	2836	1240	1383
PB_transcript_117938	PB_transcript_133601	464	2781	5	463	3337	5654	2151	2608
PB_transcript_24237	PB_transcript_20439	1	1026	1023	1429	1	1027	1189	1595
PB_transcript_141244	PB_transcript_68121	302	1372	6	303	845	1916	51	348
PB_transcript_89885	PB_transcript_13552	368	1791	56	372	478	1901	5	322
PB_transcript_152293	PB_transcript_96420	485	2249	7	490	1073	2839	37	501
PB_transcript_102823	PB_transcript_130047	1	2033	2033	2519	458	2490	2718	3205
PB_transcript_77142	PB_transcript_132579	152	1157	29	153	944	1949	1	125
PB_transcript_68610	PB_transcript_94982	194	1742	2	195	398	1937	10	214
PB_transcript_142261	PB_transcript_1475	580	3857	7	581	704	3977	17	591
PB_transcript_142707	PB_transcript_917	1	2392	2388	3081	854	3246	3851	4543
PB_transcript_17379	PB_transcript_102990	462	1707	6	463	586	1826	6	464
PB_transcript_29161	PB_transcript_163333	324	1128	37	323	448	1252	56	341
PB_transcript_98726	PB_transcript_71111	1	1325	1324	1753	850	2175	2323	2752
PB_transcript_158850	PB_transcript_164814	457	1033	5	459	1088	1664	5	459
PB_transcript_89311	PB_transcript_63	2540	5899	1	2545	2881	6258	1	2558
PB_transcript_94819	PB_transcript_25914	1	1047	1044	1233	1	1047	1153	1342
PB_transcript_155329	PB_transcript_97834	1	2633	2633	2969	1	2635	2737	3073
PB_transcript_98558	PB_transcript_160790	1	2401	2400	2717	1	2394	2605	2922
PB_transcript_96310	PB_transcript_3910	1018	2225	1	1017	1244	2455	1459	2479
PB_transcript_133272	PB_transcript_135830	1	2597	2595	2787	2	2598	2742	2934
PB_transcript_131537	PB_transcript_127160	240	1026	6	240	1126	1902	738	963
PB_transcript_137415	PB_transcript_127	3	5349	5345	5458	3	5394	6170	6285
PB_transcript_149557	PB_transcript_124655	1	1263	1262	1636	1	1263	1653	2026
PB_transcript_68981	PB_transcript_162773	1	1079	1080	1675	1	1079	1329	1925
PB_transcript_30877	PB_transcript_27352	208	1174	29	207	298	1258	1	179
PB_transcript_25266	PB_transcript_140540	2	1000	999	1385	1	999	1667	2041
PB_transcript_3358	PB_transcript_64825	400	3151	51	401	679	3439	9	365
PB_transcript_131981	PB_transcript_104428	1	3414	3414	4646	4982	1498	1280	15
PB_transcript_94054	PB_transcript_3162	552	2963	6	553	840	3250	113	660
PB_transcript_122928	PB_transcript_4800	190	1667	3	190	1341	2825	4	192
PB_transcript_120602	PB_transcript_79439	564	1868	7	566	969	2279	20	578
PB_transcript_97355	PB_transcript_95240	144	1311	6	144	379	1531	120	258
PB_transcript_85191	PB_transcript_151917	6	551	550	1066	905	1443	1546	2054
PB_transcript_5901	PB_transcript_106087	217	2643	1	218	371	2779	1	218
PB_transcript_21717	PB_transcript_18059	149	1530	1	150	258	1638	1	146
PB_transcript_65942	PB_transcript_148524	650	1914	7	655	999	2249	16	664
PB_transcript_92259	PB_transcript_113583	106	2144	2145	3117	5	2047	2611	3583
PB_transcript_152358	PB_transcript_81377	1	1390	1388	1933	201	1590	1767	2310
PB_transcript_67935	PB_transcript_8865	185	1988	12	185	452	2255	3	176
PB_transcript_85222	PB_transcript_464	1	1935	1934	3510	1559	3493	3595	5172
PB_transcript_12350	PB_transcript_148798	365	2005	7	367	561	2195	23	366
PB_transcript_150459	PB_transcript_42	5	5502	5499	5663	13	5644	6216	6381
PB_transcript_152737	PB_transcript_58812	300	2269	42	302	409	2376	2	262
PB_transcript_81468	PB_transcript_8600	1	1638	1639	2104	1	1614	1761	2225
PB_transcript_65531	PB_transcript_109341	1	1176	1171	1333	1	1175	1485	1647
PB_transcript_28902	PB_transcript_27213	1	1038	1035	1190	1	1036	1151	1306
PB_transcript_64464	PB_transcript_4225	1	2070	2065	2279	555	2624	2757	2972
PB_transcript_60332	PB_transcript_81	2	4460	4461	4607	3	4506	6148	6295
PB_transcript_102702	PB_transcript_65	347	1288	5	351	5338	6292	7	356
PB_transcript_86721	PB_transcript_70008	1	4632	4631	4909	1	4632	4839	5117
PB_transcript_89311	PB_transcript_107518	2540	5903	1	2545	2868	6223	1	2546
PB_transcript_96941	PB_transcript_156629	374	3409	6	373	3359	6392	171	538
PB_transcript_10667	PB_transcript_137963	163	2116	1	163	317	2255	27	189
PB_transcript_3814	PB_transcript_94449	11	2515	2512	3051	7	2511	2618	3157
PB_transcript_122671	PB_transcript_114728	12	1487	1488	2427	8	1483	1946	2884
PB_transcript_147169	PB_transcript_89946	218	2011	72	219	389	2182	1	148
PB_transcript_8865	PB_transcript_65123	176	2261	1	181	476	2562	3	183
PB_transcript_104952	PB_transcript_160532	631	2214	7	633	882	2468	84	708
PB_transcript_64677	PB_transcript_104464	1	1086	1083	1413	1	1085	1244	1559
PB_transcript_165752	PB_transcript_63	1	5033	5029	6005	1	5056	5274	6258
PB_transcript_152918	PB_transcript_106763	244	1995	26	245	352	2103	7	227
PB_transcript_152617	PB_transcript_141663	1	2382	2380	3448	1	2416	2576	3655
PB_transcript_76014	PB_transcript_147960	351	2917	6	350	3841	6404	183	527
PB_transcript_101048	PB_transcript_77446	537	1143	6	537	1247	1853	610	1141
PB_transcript_148617	PB_transcript_14173	1	1328	1328	1769	26	1323	1437	1877
PB_transcript_2697	PB_transcript_82102	2	2097	2096	3342	1	2094	2762	4008
PB_transcript_20618	PB_transcript_113825	452	1594	5	450	1491	2624	227	672
PB_transcript_154813	PB_transcript_4508	303	2629	7	304	518	2848	35	330
PB_transcript_133433	PB_transcript_107518	3	4527	4525	6103	3	4528	4650	6221
PB_transcript_74811	PB_transcript_36	1	4985	4980	5954	2	5235	5516	6523
PB_transcript_153489	PB_transcript_65123	191	2221	12	186	289	2310	5	178
PB_transcript_130651	PB_transcript_85596	190	1005	2	194	572	1388	124	315
PB_transcript_118624	PB_transcript_142501	460	2814	6	465	1314	3624	412	866
PB_transcript_67105	PB_transcript_129545	179	1728	3	179	316	1864	4	180
PB_transcript_130852	PB_transcript_65276	1097	2235	1	1096	1986	3127	571	1669
PB_transcript_132705	PB_transcript_6110	1	1687	1686	2350	1	1684	1841	2505
PB_transcript_84404	PB_transcript_6178	466	2251	7	465	835	2619	56	515
PB_transcript_95641	PB_transcript_85195	243	1689	3	243	356	1802	3	243
PB_transcript_17565	PB_transcript_133597	1	1426	1425	1633	3	1427	1610	1818
PB_transcript_71113	PB_transcript_113253	1	1743	1744	1923	441	2182	2285	2464
PB_transcript_152918	PB_transcript_163487	244	2031	52	245	427	2214	7	200
PB_transcript_21336	PB_transcript_83713	1	1325	1326	1547	174	1498	1802	2023
PB_transcript_84969	PB_transcript_158593	147	1121	22	147	579	1553	6	131
PB_transcript_96211	PB_transcript_72302	183	1968	1	184	598	2383	3	188
PB_transcript_92193	PB_transcript_2659	1	1360	1360	1778	1679	3037	2902	3317
PB_transcript_124843	PB_transcript_2575	1	1101	1099	1530	767	1868	2178	2610
PB_transcript_11299	PB_transcript_89964	1	1371	1372	2104	1	1369	1479	2210
PB_transcript_103870	PB_transcript_8668	294	1501	3	294	1113	2320	708	999
PB_transcript_158817	PB_transcript_109925	1	1812	1812	3167	1	1814	2534	3879
PB_transcript_160008	PB_transcript_73238	121	1494	1	124	673	2073	1	124
PB_transcript_1189	PB_transcript_982	343	4188	1	342	435	4280	6	324
PB_transcript_30496	PB_transcript_150453	546	1173	7	548	1930	2557	1286	1824
PB_transcript_130454	PB_transcript_105786	1	1433	1431	1681	409	1845	2291	2542
PB_transcript_165329	PB_transcript_145016	1	1501	1497	1895	2078	3604	3867	4265
PB_transcript_74732	PB_transcript_141323	348	2033	8	347	785	2470	66	405
PB_transcript_147648	PB_transcript_145358	269	1939	70	274	496	2167	6	210
PB_transcript_18901	PB_transcript_60664	136	1618	1	139	558	2040	27	165
PB_transcript_160819	PB_transcript_58157	1	2187	2186	2545	1	2174	2386	2752
PB_transcript_102016	PB_transcript_136008	1745	5342	15	1747	1874	5472	7	1739
PB_transcript_2888	PB_transcript_108006	268	3292	1	270	437	3459	25	293
PB_transcript_5241	PB_transcript_4274	425	2780	9	426	560	2922	42	459
PB_transcript_30337	PB_transcript_88229	279	1133	8	279	737	1588	1	272
PB_transcript_152610	PB_transcript_60664	130	1526	1	131	650	2038	29	163
PB_transcript_153155	PB_transcript_153331	143	1376	16	142	265	1488	7	133
PB_transcript_102399	PB_transcript_165390	244	2395	7	244	829	2977	331	563
PB_transcript_9225	PB_transcript_140243	601	2237	7	603	920	2553	37	633
PB_transcript_146128	PB_transcript_139413	1121	2477	1	1119	1542	2916	122	1239
PB_transcript_156983	PB_transcript_85408	264	1667	7	264	411	1814	44	301
PB_transcript_133433	PB_transcript_63	3	4527	4525	6101	3	4545	4667	6258
PB_transcript_150107	PB_transcript_72025	1	1543	1539	2836	1112	2632	2750	4046
PB_transcript_109022	PB_transcript_105542	423	1972	7	424	584	2131	21	445
PB_transcript_146453	PB_transcript_104961	380	1221	7	384	2254	3094	13	390
PB_transcript_152735	PB_transcript_58941	114	1516	1	113	1749	3154	260	372
PB_transcript_115766	PB_transcript_109802	423	1281	62	422	632	1491	1	361
PB_transcript_142916	PB_transcript_130347	1	1058	1057	1214	1273	2330	2521	2675
PB_transcript_100137	PB_transcript_91562	486	1437	5	486	1272	2223	634	1114
PB_transcript_126110	PB_transcript_14375	201	1748	3	202	362	1907	3	202
PB_transcript_132231	PB_transcript_7252	2	2090	2090	2312	3	2091	2261	2481
PB_transcript_13154	PB_transcript_116312	1	1300	1296	1977	1	1300	2237	2918
PB_transcript_102702	PB_transcript_147960	347	1286	6	351	5465	6404	183	528
PB_transcript_89745	PB_transcript_111104	1	1375	1373	1675	1	1375	1532	1843
PB_transcript_141823	PB_transcript_821	255	4399	2	259	450	4594	3	261
PB_transcript_29786	PB_transcript_136741	6	559	556	1204	1790	2343	2495	3170
PB_transcript_133433	PB_transcript_40	1	4527	4525	6103	1	4736	4860	6491
PB_transcript_873	PB_transcript_31	3	4473	4473	4569	2	4605	6297	6397
PB_transcript_79532	PB_transcript_8382	1	1139	1140	1862	314	1452	1597	2322
PB_transcript_150459	PB_transcript_99708	5	5502	5499	5662	12	5506	6074	6235
PB_transcript_82247	PB_transcript_9009	1	1426	1425	1959	1	1427	1556	2090
PB_transcript_124655	PB_transcript_89870	182	1981	1	184	1579	3379	425	609
PB_transcript_16667	PB_transcript_80506	371	1776	4	372	480	1884	1	369
PB_transcript_133370	PB_transcript_71105	1	1727	1728	2467	2852	4580	4861	5602
PB_transcript_58867	PB_transcript_150670	126	1144	5	127	2120	3145	5	127
PB_transcript_157715	PB_transcript_64022	604	1262	7	608	855	1514	130	731
PB_transcript_59970	PB_transcript_11823	136	1497	1	135	567	1928	325	460
PB_transcript_70133	PB_transcript_131839	1	2586	2583	3030	936	3522	4718	5165
PB_transcript_70461	PB_transcript_104039	147	1573	1	147	921	2360	625	771
PB_transcript_11826	PB_transcript_109837	499	2066	7	499	1355	2915	208	716
PB_transcript_74811	PB_transcript_62	2	4979	4977	5954	3	5083	5359	6359
PB_transcript_146690	PB_transcript_125590	353	1131	7	355	532	1317	75	423
PB_transcript_85851	PB_transcript_5748	443	2427	6	445	665	2649	102	564
PB_transcript_148131	PB_transcript_81103	1	1026	1026	1529	2	1036	1172	1676
PB_transcript_157049	PB_transcript_123969	1	1719	1718	2341	748	2485	2640	3263
PB_transcript_8365	PB_transcript_87218	1	1475	1474	2256	3	1477	1601	2383
PB_transcript_29662	PB_transcript_25367	261	1203	4	262	409	1351	1	258
PB_transcript_102702	PB_transcript_138	347	1288	5	351	5347	6288	5	351
PB_transcript_152735	PB_transcript_111104	1	1221	1218	1520	1	1234	1532	1832
PB_transcript_152378	PB_transcript_136333	155	1236	47	160	234	1316	6	120
PB_transcript_114775	PB_transcript_106453	494	1322	5	494	1173	1981	504	993
PB_transcript_119228	PB_transcript_109344	1062	2277	1	1062	3648	4862	1410	2471
PB_transcript_101434	PB_transcript_86116	1	2167	2168	3575	1	2170	2324	3734
PB_transcript_62517	PB_transcript_82249	1	1474	1473	1772	516	1988	2119	2418
PB_transcript_106692	PB_transcript_88986	196	3447	1	196	339	3590	1	196
PB_transcript_60332	PB_transcript_112	2	4460	4461	4607	3	4496	6128	6274
PB_transcript_76716	PB_transcript_64090	1	1942	1941	2146	2	1963	2705	2910
PB_transcript_75888	PB_transcript_100385	167	1230	7	166	342	1404	68	227
PB_transcript_147675	PB_transcript_103579	1	1188	1183	1554	2737	3933	4385	4761
PB_transcript_57403	PB_transcript_111104	1	1214	1211	1514	1	1234	1532	1844
PB_transcript_116670	PB_transcript_124655	10	1051	1050	1397	224	1263	1653	2012
PB_transcript_102702	PB_transcript_43	347	1288	5	351	5405	6358	5	361
PB_transcript_95762	PB_transcript_73496	1	1358	1357	1601	3655	5012	5227	5471
PB_transcript_6741	PB_transcript_93691	1	1633	1632	2473	1	1633	1749	2590
PB_transcript_86487	PB_transcript_100870	1	1762	1759	2902	1	1763	1961	3105
PB_transcript_89397	PB_transcript_124681	1	1274	1272	2115	1197	2477	2698	3541
PB_transcript_5564	PB_transcript_2964	181	2708	1	186	778	3305	202	387
PB_transcript_5979	PB_transcript_106278	181	2619	1	183	774	3209	95	277
PB_transcript_104202	PB_transcript_6008	1	1752	1749	2502	2	1753	1898	2652
PB_transcript_63808	PB_transcript_95307	1	1652	1651	1878	511	2162	2263	2489
PB_transcript_70284	PB_transcript_76	3	4749	4749	4899	3	4787	6132	6282
PB_transcript_122203	PB_transcript_21817	370	1340	7	371	567	1537	67	431
PB_transcript_160258	PB_transcript_3673	1	1248	1243	1434	595	1842	2907	3097
PB_transcript_162532	PB_transcript_148021	331	2878	6	328	1074	3629	123	437
PB_transcript_73816	PB_transcript_57659	1415	3100	1	1418	1545	3230	1	1419
PB_transcript_152293	PB_transcript_4505	485	2252	7	490	1094	2861	39	522
PB_transcript_4101	PB_transcript_109708	1	2515	2514	2985	448	2974	4482	4950
PB_transcript_35240	PB_transcript_112687	196	983	1	200	986	1773	447	646
PB_transcript_89597	PB_transcript_73971	248	1369	3	253	381	1501	3	253
PB_transcript_92924	PB_transcript_62462	1	2077	2075	3302	2	2068	2190	3416
PB_transcript_76014	PB_transcript_100	351	2917	5	350	3696	6287	5	352
PB_transcript_63335	PB_transcript_106278	182	2572	1	183	850	3241	95	277
PB_transcript_70284	PB_transcript_102	3	4749	4749	4898	3	4802	6140	6289
PB_transcript_8194	PB_transcript_36	1059	2373	1	1060	5167	6523	3	1115
PB_transcript_88148	PB_transcript_123404	104	1682	1	106	779	2352	211	318
PB_transcript_102702	PB_transcript_55	346	1286	5	351	5349	6310	5	355
PB_transcript_137415	PB_transcript_61	3	5349	5346	5458	2	5400	6170	6282
PB_transcript_31870	PB_transcript_162270	478	1115	9	480	4069	4707	1	473
PB_transcript_74146	PB_transcript_150540	622	2957	7	623	990	3331	15	623
PB_transcript_9854	PB_transcript_9179	286	2150	4	287	420	2278	3	291
PB_transcript_7644	PB_transcript_144198	279	2362	8	279	427	2504	40	325
PB_transcript_76716	PB_transcript_67644	1	1942	1941	2148	148	2088	2831	3039
PB_transcript_157570	PB_transcript_123244	255	1122	4	255	688	1554	317	568
PB_transcript_105339	PB_transcript_8505	113	2023	2022	2263	7	1918	2019	2262
PB_transcript_98542	PB_transcript_96273	11	1951	1948	2392	6	1936	3319	3766
PB_transcript_12108	PB_transcript_917	1	1380	1376	2045	1866	3246	3851	4520
PB_transcript_104266	PB_transcript_74986	374	1051	7	374	810	1487	52	419
PB_transcript_23966	PB_transcript_139400	180	1445	3	181	1288	2565	975	1153
PB_transcript_156886	PB_transcript_17397	665	1554	7	664	834	1718	47	704
PB_transcript_76014	PB_transcript_138	351	2917	5	350	3723	6286	5	350
PB_transcript_63665	PB_transcript_56949	280	1326	7	280	2143	3189	27	298
PB_transcript_87428	PB_transcript_20480	1	1181	1185	1430	1	1169	1285	1534
PB_transcript_70284	PB_transcript_113	1	4749	4749	4899	6	4781	6121	6272
PB_transcript_102702	PB_transcript_101	347	1288	5	351	5335	6278	5	354
PB_transcript_9358	PB_transcript_92632	1	2018	2017	2278	1982	3999	4103	4363
PB_transcript_81171	PB_transcript_126283	1	1092	1089	1364	2	1093	1307	1592
PB_transcript_81468	PB_transcript_8165	1	1638	1639	2104	1	1638	1785	2250
PB_transcript_122928	PB_transcript_156556	190	1614	3	190	1341	2764	4	192
PB_transcript_4143	PB_transcript_132294	132	2203	2203	2981	6	2077	2386	3164
PB_transcript_60332	PB_transcript_74	1	4460	4461	4607	1	4518	6155	6302
PB_transcript_79532	PB_transcript_94339	1	1139	1140	1927	1	1178	1328	2142
PB_transcript_10696	PB_transcript_9670	462	2106	5	461	594	2239	28	484
PB_transcript_142916	PB_transcript_5780	1	1058	1057	1214	1276	2333	2521	2679
PB_transcript_11914	PB_transcript_137963	189	2062	1	189	317	2173	1	189
PB_transcript_10461	PB_transcript_156263	1	1382	1380	2162	276	1634	2335	3119
PB_transcript_8513	PB_transcript_149629	1	1432	1433	2243	1	1434	2151	2963
PB_transcript_133539	PB_transcript_154218	1	1001	999	1439	68	1068	1172	1615
PB_transcript_110050	PB_transcript_57126	1	1090	1090	1404	2	1089	1222	1538
PB_transcript_11791	PB_transcript_105767	1	1786	1781	2031	1	1787	1918	2168
PB_transcript_124735	PB_transcript_73901	198	2065	10	200	341	2216	7	198
PB_transcript_95796	PB_transcript_116011	659	3534	80	658	1317	4193	5	584
PB_transcript_134619	PB_transcript_148795	217	1142	7	217	553	1478	10	220
PB_transcript_74936	PB_transcript_106714	1	2015	2012	2737	57	2069	2310	3035
PB_transcript_137415	PB_transcript_69	3	5349	5345	5458	4	5367	6136	6249
PB_transcript_136512	PB_transcript_9230	575	1872	7	575	864	2156	115	684
PB_transcript_110598	PB_transcript_116498	400	2164	7	401	758	2527	225	619
PB_transcript_160819	PB_transcript_1411	1	2187	2186	2545	1267	3441	3653	4019
PB_transcript_1189	PB_transcript_1061	343	4188	1	342	452	4295	1	341
PB_transcript_165752	PB_transcript_31	3	5033	5029	6007	2	5179	5396	6397
PB_transcript_152676	PB_transcript_114112	1	1846	1845	2664	1033	2893	3193	4019
PB_transcript_77579	PB_transcript_158666	358	1300	56	360	1044	1985	617	920
PB_transcript_87002	PB_transcript_548	2	3169	3169	4736	3	3191	3296	4871
PB_transcript_114691	PB_transcript_157242	194	1757	4	196	1368	2931	761	953
PB_transcript_165752	PB_transcript_52	1	5033	5029	6007	1	5086	5306	6331
PB_transcript_101394	PB_transcript_102581	1	2067	2071	2346	982	3053	3175	3456
PB_transcript_12743	PB_transcript_68475	1	1516	1514	2004	1	1516	4659	5149
PB_transcript_85222	PB_transcript_506	1	1935	1934	3512	1463	3397	3499	5077
PB_transcript_4861	PB_transcript_72812	1	1622	1621	2839	1727	3349	4489	5707
PB_transcript_4408	PB_transcript_143465	10	2250	2255	2904	380	2768	2892	3585
PB_transcript_102702	PB_transcript_72	347	1286	5	351	5385	6333	5	352
PB_transcript_119055	PB_transcript_143465	1	2588	2593	3140	2	2768	2892	3471
PB_transcript_11803	PB_transcript_97768	1	1557	1557	2045	1	1551	1754	2241
PB_transcript_63335	PB_transcript_97249	182	2530	1	183	412	2762	1	183
PB_transcript_150872	PB_transcript_3704	593	2545	7	598	1049	2998	15	606
PB_transcript_77710	PB_transcript_57539	241	1186	46	241	723	1692	7	200
PB_transcript_31014	PB_transcript_61280	98	1151	1	103	231	1283	3	105
PB_transcript_56196	PB_transcript_63525	1	1194	1195	1614	390	1583	1703	2126
PB_transcript_15996	PB_transcript_115821	110	1799	1	111	1372	3062	185	295
PB_transcript_2739	PB_transcript_122581	1	2619	2619	3295	80	2701	3173	3850
PB_transcript_106082	PB_transcript_66169	1	1115	1114	2096	283	1396	1529	2511
PB_transcript_125311	PB_transcript_96027	271	2298	3	270	383	2411	3	270
PB_transcript_20015	PB_transcript_138908	612	1619	9	613	856	1863	55	658
PB_transcript_89311	PB_transcript_104	2540	5901	1	2544	2887	6283	1	2560
PB_transcript_23144	PB_transcript_100263	123	1477	1	126	300	1654	1	126
PB_transcript_91280	PB_transcript_94078	176	1641	7	178	317	1787	27	198
PB_transcript_665	PB_transcript_130971	2	4699	4699	4841	3	4706	6095	6232
PB_transcript_156685	PB_transcript_134736	1	1217	1216	1740	902	2119	2320	2846
PB_transcript_110632	PB_transcript_163926	313	2131	37	317	531	2362	7	287
PB_transcript_95058	PB_transcript_116600	1467	3017	1	1470	1975	3525	1	1470
PB_transcript_92853	PB_transcript_128484	369	2181	7	372	770	2578	201	569
PB_transcript_100968	PB_transcript_140932	1	1368	1366	2637	1	1366	1475	2747
PB_transcript_122888	PB_transcript_80659	111	1463	1	111	313	1686	77	187
PB_transcript_121729	PB_transcript_28739	176	1002	3	177	445	1274	4	178
PB_transcript_60332	PB_transcript_127204	3	4460	4461	4607	3	4469	6093	6243
PB_transcript_60429	PB_transcript_91300	110	1102	10	110	330	1328	6	106
PB_transcript_76014	PB_transcript_99708	351	2917	5	350	3668	6234	5	350
PB_transcript_94210	PB_transcript_129336	245	1313	6	246	1133	2221	1	241
PB_transcript_102823	PB_transcript_66113	1	2033	2033	2518	516	2542	2770	3255
PB_transcript_111713	PB_transcript_160525	266	2725	12	268	473	2935	43	299
PB_transcript_96310	PB_transcript_3509	1018	2225	1	1017	1298	2509	1513	2533
PB_transcript_150459	PB_transcript_104	5	5502	5499	5661	12	5552	6119	6283
PB_transcript_25361	PB_transcript_142276	372	1382	5	374	1974	2987	1410	1779
PB_transcript_137443	PB_transcript_103059	106	2066	2063	3903	9	1951	6195	8035
PB_transcript_153205	PB_transcript_67178	190	2791	1	193	795	3395	166	358
PB_transcript_70910	PB_transcript_131988	118	1364	1	121	273	1519	1	121
PB_transcript_111464	PB_transcript_130047	1	2026	2026	2663	459	2490	2718	3359
PB_transcript_18219	PB_transcript_122976	305	1665	39	306	3663	5023	7	274
PB_transcript_64540	PB_transcript_66778	15	1685	1682	2149	7	1677	1918	2377
PB_transcript_75952	PB_transcript_60970	671	2019	8	676	1519	2989	128	855
PB_transcript_143787	PB_transcript_77318	999	3198	3	1000	1485	3713	3	999
PB_transcript_19782	PB_transcript_16634	209	1629	3	210	337	1758	2	210
PB_transcript_110170	PB_transcript_108647	18	1842	1838	1959	7	1833	1948	2070
PB_transcript_137415	PB_transcript_55	4	5349	5345	5458	3	5412	6196	6310
PB_transcript_108250	PB_transcript_111370	1	1308	1307	2223	458	1764	2153	3064
PB_transcript_109250	PB_transcript_102425	13	1336	1337	1663	3	1335	1542	1869
PB_transcript_7319	PB_transcript_109481	1	1258	1257	2478	2692	1435	1312	91
PB_transcript_13083	PB_transcript_85886	3	999	1000	1985	3	999	1191	2174
PB_transcript_135357	PB_transcript_75863	1	1152	1150	1498	377	1528	1683	2031
PB_transcript_8200	PB_transcript_65781	237	2378	11	237	1280	3421	7	233
PB_transcript_75386	PB_transcript_20304	217	1365	7	218	393	1541	80	291
PB_transcript_101356	PB_transcript_90067	283	2957	1	283	557	3235	1	306
PB_transcript_21336	PB_transcript_13212	1	1325	1326	1547	1	1340	1644	1875
PB_transcript_68526	PB_transcript_9187	189	1104	3	193	1358	2273	1048	1238
PB_transcript_137415	PB_transcript_51	3	5349	5346	5458	3	5406	6192	6305
PB_transcript_111110	PB_transcript_121259	217	1481	5	216	752	2016	401	612
PB_transcript_34240	PB_transcript_102300	188	1076	24	187	306	1194	6	169
PB_transcript_142782	PB_transcript_103956	1	1021	1019	1435	191	1223	1339	1757
PB_transcript_184	PB_transcript_88510	2	4478	4475	5993	1	4449	4667	6165
PB_transcript_109424	PB_transcript_151298	221	1478	24	220	1169	2432	133	329
PB_transcript_23042	PB_transcript_89589	199	1460	5	203	812	2073	68	268
PB_transcript_73191	PB_transcript_66222	1	4053	4050	5964	1	4061	4324	6250
PB_transcript_1331	PB_transcript_82835	1222	4049	1	1222	1335	4154	1	1222
PB_transcript_150459	PB_transcript_63	5	5502	5499	5659	12	5529	6099	6258
PB_transcript_163690	PB_transcript_151290	311	1406	6	312	483	1579	65	371
PB_transcript_149821	PB_transcript_95307	1	1184	1183	1585	979	2162	2263	2654
PB_transcript_60665	PB_transcript_71739	1	1472	1472	1872	67	1538	1738	2141
PB_transcript_100321	PB_transcript_155362	1	1384	1381	1577	2	1384	1497	1693
PB_transcript_60332	PB_transcript_56	1	4460	4461	4607	1	4561	6219	6366
PB_transcript_89178	PB_transcript_94129	230	1818	6	231	383	1961	37	262
PB_transcript_70461	PB_transcript_165109	147	1593	1	147	776	2235	480	626
PB_transcript_73839	PB_transcript_93594	1	1501	1500	1725	721	2221	2394	2620
PB_transcript_5364	PB_transcript_164853	232	2692	11	236	1620	4079	6	232
PB_transcript_7264	PB_transcript_118884	1	1241	1242	2431	1	1239	1371	2559
PB_transcript_85792	PB_transcript_2910	302	2993	60	304	544	3236	7	253
PB_transcript_151461	PB_transcript_162910	1	1067	1065	1522	1	1066	1364	1806
PB_transcript_21258	PB_transcript_145299	1	1053	1050	1497	80	1133	1818	2266
PB_transcript_60332	PB_transcript_127	1	4460	4461	4607	2	4499	6137	6285
PB_transcript_33555	PB_transcript_115497	196	1061	44	197	256	1121	1	154
PB_transcript_87627	PB_transcript_3935	239	2897	1	240	366	3024	1	240
PB_transcript_126473	PB_transcript_12899	158	1843	1	161	217	1902	631	791
PB_transcript_151005	PB_transcript_106313	1087	2655	1	1088	1244	2813	1	1088
PB_transcript_127158	PB_transcript_157737	1	2096	2093	2811	1	2090	2264	2983
PB_transcript_132677	PB_transcript_103174	1244	3011	1	1243	1437	3203	59	1297
PB_transcript_68242	PB_transcript_84308	1	1550	1549	1866	805	2354	3556	3874
PB_transcript_18069	PB_transcript_121004	264	1712	28	267	396	1842	5	243
PB_transcript_133248	PB_transcript_17207	190	1516	5	192	405	1736	19	206
PB_transcript_128982	PB_transcript_9217	1	1245	1242	1872	289	1532	1652	2280
PB_transcript_157715	PB_transcript_79218	604	1262	7	608	958	1617	233	834
PB_transcript_96767	PB_transcript_73572	281	1581	4	280	926	2228	233	508
PB_transcript_76716	PB_transcript_110833	1	1942	1941	2146	146	2087	2911	3115
PB_transcript_140767	PB_transcript_137616	18	2435	2434	3881	51	2471	2662	4102
PB_transcript_165275	PB_transcript_84581	272	2254	73	272	371	2353	8	207
PB_transcript_109307	PB_transcript_81791	1	2142	2141	3558	1	2139	2296	3710
PB_transcript_125599	PB_transcript_12922	1	531	529	995	515	1045	1422	1888
PB_transcript_156615	PB_transcript_70326	1	1723	1722	1845	1	1725	1864	1987
PB_transcript_60332	PB_transcript_31	1	4460	4461	4607	1	4591	6246	6397
PB_transcript_10667	PB_transcript_126178	1	1873	1873	2116	27	1899	2013	2256
PB_transcript_18714	PB_transcript_100959	104	1620	1	105	751	2267	3	107
PB_transcript_136068	PB_transcript_14107	449	1688	53	450	647	1886	6	403
PB_transcript_8887	PB_transcript_139049	1	1241	1242	2286	2	1240	2501	3546
PB_transcript_98726	PB_transcript_6182	1	1325	1324	1753	714	2039	2187	2616
PB_transcript_166007	PB_transcript_153815	1	1094	1091	1656	4	1100	1200	1767
PB_transcript_124541	PB_transcript_106938	1	1497	1495	1876	2	1498	1602	1981
PB_transcript_85851	PB_transcript_5695	443	2427	6	445	641	2625	100	540
PB_transcript_15974	PB_transcript_88490	572	1792	7	574	2599	3820	134	705
PB_transcript_58116	PB_transcript_97737	233	1163	4	232	1201	2120	314	542
PB_transcript_151405	PB_transcript_4357	1	1081	1076	1661	836	1916	2327	2904
PB_transcript_14150	PB_transcript_160816	131	1917	1	134	660	2443	404	537
PB_transcript_73141	PB_transcript_157447	11	1164	1165	1926	2	1171	1375	2134
PB_transcript_157847	PB_transcript_151736	155	1222	5	156	302	1368	47	199
PB_transcript_161498	PB_transcript_123635	277	1115	3	278	4125	4963	3	278
PB_transcript_102885	PB_transcript_138275	280	1200	3	281	4403	5335	283	562
PB_transcript_133433	PB_transcript_48	1	4527	4525	6103	1	4622	4745	6342
PB_transcript_79532	PB_transcript_102786	1	1139	1140	1927	325	1463	1608	2398
PB_transcript_14150	PB_transcript_94611	1	1295	1290	1917	1	1295	1494	2117
PB_transcript_665	PB_transcript_61	1	4699	4699	4841	1	4753	6142	6282
PB_transcript_89368	PB_transcript_117526	315	2144	7	317	582	2412	146	459
PB_transcript_17481	PB_transcript_88743	346	1625	5	348	1015	2291	12	354
PB_transcript_13099	PB_transcript_118859	1	1323	1322	1948	957	2279	2680	3306
PB_transcript_77628	PB_transcript_129786	1	1852	1849	2711	1	1852	3338	4200
PB_transcript_2455	PB_transcript_124572	1	2229	2228	3467	331	2559	4317	5556
PB_transcript_132044	PB_transcript_67175	1218	3532	1	1222	4444	2131	3769	2547
PB_transcript_143765	PB_transcript_68789	601	1999	79	602	1772	3169	6	529
PB_transcript_165752	PB_transcript_88510	3	5033	5029	5995	2	4999	5215	6165
PB_transcript_21258	PB_transcript_9489	1	1053	1050	1556	8	1061	1746	2252
PB_transcript_13366	PB_transcript_114576	319	1969	7	320	692	2337	157	473
PB_transcript_83381	PB_transcript_116675	10	1109	1107	1398	6	1103	3859	4151
PB_transcript_81569	PB_transcript_73904	1	1167	1164	2074	1	1191	1324	2246
PB_transcript_14267	PB_transcript_11191	114	1864	1	114	289	2039	1	114
PB_transcript_115259	PB_transcript_5756	1126	2250	10	1128	1517	2641	6	1129
PB_transcript_81171	PB_transcript_126745	1	1092	1089	1364	1	1125	1274	1570
PB_transcript_11826	PB_transcript_4314	499	2066	7	499	1378	2937	252	739
PB_transcript_78382	PB_transcript_86567	1	1067	1068	2081	50	1117	1756	2769
PB_transcript_6023	PB_transcript_2964	302	2652	7	303	957	3304	86	384
PB_transcript_150459	PB_transcript_74	5	5502	5499	5661	13	5572	6140	6302
PB_transcript_71113	PB_transcript_3639	1	1743	1744	1923	574	2294	2397	2576
PB_transcript_58925	PB_transcript_86864	1	1501	1498	1886	1	1491	1608	1997
PB_transcript_107910	PB_transcript_151824	1	1146	1144	1808	1	1143	1362	2010
PB_transcript_184	PB_transcript_112	2	4478	4475	6005	3	4515	4735	6274
PB_transcript_90057	PB_transcript_72192	1354	3312	13	1357	1529	3486	7	1351
PB_transcript_130466	PB_transcript_1898	1	1953	1949	3424	1	1949	2128	3603
PB_transcript_99656	PB_transcript_111101	1	3772	3769	4498	1	3780	5214	5965
PB_transcript_141139	PB_transcript_60768	251	1520	44	253	347	1654	7	212
PB_transcript_104202	PB_transcript_4604	1	1752	1749	2502	1	1752	1897	2650
PB_transcript_57403	PB_transcript_58941	114	1498	1	113	1749	3154	260	372
PB_transcript_79569	PB_transcript_66570	102	1190	1	101	731	1820	267	367
PB_transcript_137334	PB_transcript_164384	408	1088	7	410	4730	5411	13	417
PB_transcript_152530	PB_transcript_69708	1	1412	1410	2374	1	1413	1592	2561
PB_transcript_97415	PB_transcript_68189	1	2003	1999	2456	1	1982	2664	3121
PB_transcript_76014	PB_transcript_55756	351	2917	5	350	3798	6361	5	350
PB_transcript_164468	PB_transcript_128864	1	2236	2235	2681	1	2254	2763	3209
PB_transcript_165197	PB_transcript_119444	217	2011	4	219	402	2190	2	201
PB_transcript_126473	PB_transcript_78173	158	1808	1	161	385	2025	799	959
PB_transcript_143032	PB_transcript_87096	342	1906	7	344	747	2318	7	346
PB_transcript_75782	PB_transcript_26740	313	1081	7	313	530	1298	36	342
PB_transcript_135122	PB_transcript_13918	504	1342	7	507	995	1840	25	526
PB_transcript_131697	PB_transcript_136008	1744	5313	14	1746	1874	5442	7	1739
PB_transcript_86796	PB_transcript_3763	1	2541	2542	2702	256	2798	2911	3071
PB_transcript_151624	PB_transcript_110933	149	2226	10	147	378	2456	12	149
PB_transcript_665	PB_transcript_102	1	4699	4699	4840	1	4753	6150	6289
PB_transcript_57403	PB_transcript_92979	1	1214	1211	1514	261	1493	1788	2101
PB_transcript_137889	PB_transcript_8670	199	1946	7	200	537	2284	164	357
PB_transcript_13199	PB_transcript_118243	1	1102	1100	1961	679	1781	2103	2963
PB_transcript_5979	PB_transcript_97249	181	2608	1	183	336	2762	1	183
PB_transcript_137415	PB_transcript_150459	13	5349	5345	5458	5	5343	5548	5661
PB_transcript_65714	PB_transcript_122670	1	1113	1110	1383	12	1124	1271	1544
PB_transcript_125707	PB_transcript_15067	202	1716	7	202	321	1839	15	210
PB_transcript_133433	PB_transcript_72	3	4528	4525	6103	3	4610	4739	6333
PB_transcript_9801	PB_transcript_144216	1	1351	1349	2213	2	1362	1584	2441
PB_transcript_150517	PB_transcript_144624	683	1419	7	683	3968	4700	671	1350
PB_transcript_7030	PB_transcript_158737	1	1451	1447	2278	31	1481	2105	2935
PB_transcript_112220	PB_transcript_78197	229	2129	9	231	539	2437	7	229
PB_transcript_4787	PB_transcript_164938	1	2579	2574	2813	2	2592	2731	2980
PB_transcript_105595	PB_transcript_16053	176	1566	4	177	422	1812	68	240
PB_transcript_73191	PB_transcript_43	1	4049	4047	5964	1	4126	4396	6356
PB_transcript_16304	PB_transcript_110246	1	1460	1460	1746	1	1458	2000	2286
PB_transcript_157191	PB_transcript_115821	204	1896	7	208	1370	3058	242	464
PB_transcript_130730	PB_transcript_56824	245	1092	4	246	486	1333	104	346
PB_transcript_11476	PB_transcript_8765	161	2092	1	160	376	2319	1	160
PB_transcript_70284	PB_transcript_97878	1	4749	4749	4899	1	4749	5003	5152
PB_transcript_18649	PB_transcript_79230	134	1669	1	134	406	1941	25	158
PB_transcript_165752	PB_transcript_40	3	5033	5029	6007	3	5256	5475	6491
PB_transcript_126534	PB_transcript_108656	271	2585	9	272	399	2696	7	270
PB_transcript_2641	PB_transcript_65883	124	2545	2541	3397	4	2425	2862	3718
PB_transcript_158802	PB_transcript_110953	1	1013	1012	1555	551	1572	1764	2307
PB_transcript_133433	PB_transcript_127	1	4525	4525	6103	2	4564	4691	6285
PB_transcript_146285	PB_transcript_7181	1	1102	1102	1814	1	1101	1639	2351
PB_transcript_21790	PB_transcript_76293	128	1561	1	131	1452	2885	1	131
PB_transcript_133433	PB_transcript_127204	3	4527	4525	6103	3	4536	4658	6243
PB_transcript_5080	PB_transcript_3519	250	2808	10	251	463	3023	16	259
PB_transcript_108250	PB_transcript_147302	1	1308	1305	2227	1	1307	1652	2567
PB_transcript_98674	PB_transcript_12552	104	1842	1	105	230	1968	1	104
PB_transcript_74955	PB_transcript_164424	248	1411	6	252	1056	2219	1147	1393
PB_transcript_128282	PB_transcript_7426	1	1991	1990	2341	2	2015	2131	2488
PB_transcript_30386	PB_transcript_66192	126	1151	3	128	1517	2542	4	129
PB_transcript_79987	PB_transcript_152276	209	1115	3	211	381	1287	2	211
PB_transcript_3691	PB_transcript_94521	127	2399	2398	3091	7	2279	3003	3696
PB_transcript_5405	PB_transcript_92632	1	2565	2564	2744	1435	3999	4103	4283
PB_transcript_19076	PB_transcript_60224	287	1622	4	287	1006	2330	3	284
PB_transcript_79532	PB_transcript_119443	1	1139	1140	1886	205	1343	1488	2234
PB_transcript_22655	PB_transcript_108424	152	1445	8	154	1109	2403	6	152
PB_transcript_154541	PB_transcript_6585	332	1447	7	333	1448	2563	50	376
PB_transcript_98133	PB_transcript_100233	171	2595	1	173	323	2748	2	174
PB_transcript_29610	PB_transcript_122449	206	1204	4	209	3260	4258	274	479
PB_transcript_15511	PB_transcript_12003	234	1837	32	234	341	1957	6	209
PB_transcript_64252	PB_transcript_3857	157	2768	1	159	371	3001	702	860
PB_transcript_165752	PB_transcript_127204	1	5033	5029	6007	1	5043	5259	6243
PB_transcript_19223	PB_transcript_121656	1	1072	1072	1638	2	1054	1820	2387
PB_transcript_127056	PB_transcript_99234	7	1001	998	1524	108	1075	1276	1802
PB_transcript_150459	PB_transcript_31	5	5502	5499	5663	12	5654	6231	6399
PB_transcript_23761	PB_transcript_59488	245	1448	6	247	746	1949	59	300
PB_transcript_130730	PB_transcript_120443	245	1094	4	246	471	1319	90	331
PB_transcript_20926	PB_transcript_89498	119	1587	1	121	1152	2619	237	358
PB_transcript_22927	PB_transcript_18473	7	1000	999	1497	30	1017	1125	1617
PB_transcript_133281	PB_transcript_72805	6	583	579	1158	878	1455	1985	2567
PB_transcript_19650	PB_transcript_159493	214	1699	6	213	1114	2599	805	1012
PB_transcript_78947	PB_transcript_160727	242	1120	3	245	345	1225	3	245
PB_transcript_90036	PB_transcript_149418	1	2226	2222	2704	1028	3253	3363	3845
PB_transcript_18504	PB_transcript_154431	248	1688	7	250	507	1952	6	244
PB_transcript_15191	PB_transcript_96570	448	1836	7	448	561	1947	7	458
PB_transcript_26700	PB_transcript_22271	1	1007	1007	1319	1	1007	1169	1481
PB_transcript_150459	PB_transcript_83	5	5502	5499	5661	13	5567	6135	6297
PB_transcript_59737	PB_transcript_147533	445	2186	7	442	676	2433	86	517
PB_transcript_89368	PB_transcript_98280	315	2144	7	317	432	2262	1	311
PB_transcript_89311	PB_transcript_127204	2540	5902	1	2545	2872	6244	1	2551
PB_transcript_88057	PB_transcript_73799	1	1128	1127	1322	2353	3478	3605	3801
PB_transcript_67935	PB_transcript_65123	185	1988	12	185	752	2556	5	178
PB_transcript_115824	PB_transcript_116132	318	1761	7	317	466	1909	11	321
PB_transcript_2227	PB_transcript_80817	16	2916	2914	3328	7	2907	3046	3461
PB_transcript_60332	PB_transcript_83	1	4460	4461	4607	2	4508	6150	6297
PB_transcript_33848	PB_transcript_166357	137	1056	7	139	658	1577	112	244
PB_transcript_9875	PB_transcript_67751	189	2217	1	189	428	2456	9	197
PB_transcript_196	PB_transcript_7	2694	5978	1	2699	3091	6546	1	2829
PB_transcript_67370	PB_transcript_92243	1	1234	1233	2038	579	1801	2277	3081
PB_transcript_20614	PB_transcript_128268	154	1569	1	155	1774	3189	232	386
PB_transcript_83157	PB_transcript_8624	249	2159	32	249	325	2239	7	224
PB_transcript_90457	PB_transcript_118216	7	676	675	1300	125	796	2527	3152
PB_transcript_90764	PB_transcript_125374	218	1389	3	221	586	1757	152	370
PB_transcript_155748	PB_transcript_112687	596	1350	7	600	986	1740	53	646
PB_transcript_83157	PB_transcript_9224	249	2145	7	249	353	2246	13	252
PB_transcript_60332	PB_transcript_165752	3	4460	4461	4607	3	4459	5861	6007
PB_transcript_22831	PB_transcript_164687	419	1488	6	422	1643	2713	3	418
PB_transcript_110574	PB_transcript_152572	308	2918	6	308	429	3065	22	325
PB_transcript_62123	PB_transcript_165328	107	2903	2902	3446	7	2785	3048	3592
PB_transcript_147743	PB_transcript_58390	1	1780	1780	3251	132	1911	2016	3487
PB_transcript_149748	PB_transcript_124742	665	1341	7	664	876	1552	110	767
PB_transcript_110002	PB_transcript_126901	386	1089	4	389	547	1252	12	396
PB_transcript_126245	PB_transcript_74420	14	2931	2929	3638	7	2914	4373	5085
PB_transcript_70597	PB_transcript_8706	413	1951	7	416	693	2232	23	432
PB_transcript_83405	PB_transcript_133601	151	4320	4320	4944	6	4177	5028	5652
PB_transcript_87627	PB_transcript_3754	239	2897	1	240	366	3022	1	240
PB_transcript_108814	PB_transcript_19654	266	1135	4	271	787	1611	1167	1426
PB_transcript_119595	PB_transcript_132562	222	2469	1	222	483	2729	159	381
PB_transcript_155649	PB_transcript_160003	330	2676	7	334	4012	1662	4617	4290
PB_transcript_97183	PB_transcript_62841	569	1355	9	568	947	1740	271	830
PB_transcript_115149	PB_transcript_94987	1	1629	1625	1966	1290	2919	3930	4271
PB_transcript_70284	PB_transcript_100	1	4749	4749	4899	1	4785	6134	6287
PB_transcript_64053	PB_transcript_56005	139	1393	5	140	622	1874	105	240
PB_transcript_31816	PB_transcript_79684	117	1137	4	121	846	1870	470	587
PB_transcript_165752	PB_transcript_83	3	5033	5029	6007	4	5093	5310	6297
PB_transcript_76014	PB_transcript_63	351	2915	5	350	3681	6258	5	352
PB_transcript_153130	PB_transcript_101177	1	1754	1755	1953	1299	3052	1025	1223
PB_transcript_131981	PB_transcript_36	1	3405	3406	4646	5882	2325	2097	785
PB_transcript_134130	PB_transcript_63802	228	2288	7	229	1637	3696	26	247
PB_transcript_96945	PB_transcript_137203	1	1037	1038	1549	398	1434	1571	2082
PB_transcript_161719	PB_transcript_104119	326	3335	114	325	375	3385	58	271
PB_transcript_89597	PB_transcript_164692	248	1369	6	253	551	1672	176	423
PB_transcript_665	PB_transcript_113877	3	4699	4699	4841	3	4699	6179	6319
PB_transcript_110050	PB_transcript_87432	1	1090	1090	1404	1	1097	1234	1549
PB_transcript_59703	PB_transcript_83577	1	1999	1997	2300	1	1999	2100	2402
PB_transcript_109158	PB_transcript_132505	12	484	483	972	7	480	5195	5711
PB_transcript_89368	PB_transcript_106053	315	2144	7	317	463	2293	27	340
PB_transcript_21336	PB_transcript_149824	1	1325	1326	1547	1	1325	1630	1851
PB_transcript_17247	PB_transcript_136839	159	1749	1	159	267	1857	1	159
PB_transcript_22134	PB_transcript_62232	1	1072	1071	1518	480	1551	2304	2751
PB_transcript_68234	PB_transcript_114757	1	1628	1628	1753	101	1728	1829	1954
PB_transcript_6211	PB_transcript_81798	11	2185	2181	2574	6	2171	2275	2662
PB_transcript_95651	PB_transcript_64581	1	1345	1343	1545	56	1386	1537	1740
PB_transcript_112368	PB_transcript_4457	1	1362	1360	1678	300	1655	1772	2089
PB_transcript_196	PB_transcript_48	2694	5978	2	2699	3019	6342	1	2766
PB_transcript_107612	PB_transcript_130162	1	1139	1137	1882	1	1139	1268	2014
PB_transcript_72549	PB_transcript_91026	1	1252	1249	1774	1513	2764	2866	3392
PB_transcript_121958	PB_transcript_61725	1	1513	1513	1686	106	1619	1762	1936
PB_transcript_126412	PB_transcript_122666	1489	3134	100	1492	1816	3460	7	1398
PB_transcript_134371	PB_transcript_133601	151	2751	2752	3592	6	2608	3337	4177
PB_transcript_13487	PB_transcript_139623	1	1195	1193	1902	1	1199	2883	3592
PB_transcript_27628	PB_transcript_124459	261	1302	3	262	415	1446	4	264
PB_transcript_132329	PB_transcript_56141	235	2460	1	235	1319	3514	423	655
PB_transcript_92650	PB_transcript_68654	14	1541	1540	1840	10	1536	1643	1944
PB_transcript_165752	PB_transcript_81	3	5033	5029	6007	4	5096	5314	6295
PB_transcript_62648	PB_transcript_4667	2	2216	2217	2643	3	2241	2371	2805
PB_transcript_17481	PB_transcript_1866	262	1625	5	265	2333	3697	12	272
PB_transcript_94919	PB_transcript_116629	174	985	1	175	5187	5998	4893	5066
PB_transcript_29860	PB_transcript_122682	222	1169	26	222	809	1729	7	203
PB_transcript_153998	PB_transcript_135452	240	1839	32	241	349	1953	7	216
PB_transcript_129228	PB_transcript_108006	1	2040	2038	2325	2474	437	293	7
PB_transcript_98580	PB_transcript_164903	169	6543	1	169	289	6680	1	171
PB_transcript_133433	PB_transcript_69	1	4527	4525	6103	3	4548	4670	6249
PB_transcript_17967	PB_transcript_162689	117	1670	1	116	942	2495	725	840
PB_transcript_18437	PB_transcript_99909	170	1568	7	173	815	2208	474	647
PB_transcript_11353	PB_transcript_70297	204	2045	7	206	318	2160	12	213
PB_transcript_150459	PB_transcript_51	5	5502	5499	5661	13	5566	6142	6305
PB_transcript_138559	PB_transcript_26437	150	1199	5	151	260	1315	1003	1149
PB_transcript_79793	PB_transcript_144869	1	1381	1381	1801	1	1377	2203	2623
PB_transcript_18181	PB_transcript_120799	1	1369	1370	1666	1	1369	1643	1939
PB_transcript_102770	PB_transcript_153651	180	1813	1	180	330	1940	1	180
PB_transcript_161719	PB_transcript_2523	326	3335	1	325	431	3440	1	323
PB_transcript_67941	PB_transcript_2665	294	2867	53	297	655	3228	6	251
PB_transcript_103330	PB_transcript_119396	250	1582	6	252	2682	4015	449	695
PB_transcript_96298	PB_transcript_92632	2	2011	2010	2276	1990	3999	4103	4369
PB_transcript_165270	PB_transcript_86251	1	1350	1350	2525	3	1353	1455	2637
PB_transcript_141524	PB_transcript_10632	467	1785	67	468	652	1970	7	408
PB_transcript_1284	PB_transcript_130223	1	2936	2934	4131	3	2938	4249	5445
PB_transcript_162245	PB_transcript_162903	146	1139	4	148	4890	3897	5155	5011
PB_transcript_96767	PB_transcript_111088	281	1581	4	280	847	2158	152	427
PB_transcript_96249	PB_transcript_128772	1	1285	1280	2323	1	1290	2386	3433
PB_transcript_63335	PB_transcript_5564	182	2529	1	183	360	2708	1	183
PB_transcript_102702	PB_transcript_90980	347	1288	6	351	6339	7280	1058	1403
PB_transcript_137415	PB_transcript_107518	4	5349	5345	5458	3	5336	6107	6221
PB_transcript_133433	PB_transcript_31	1	4527	4525	6103	1	4661	4787	6397
PB_transcript_102702	PB_transcript_100	347	1288	5	351	5333	6289	5	353
PB_transcript_141540	PB_transcript_143508	372	1762	6	371	1127	2508	27	384
PB_transcript_159851	PB_transcript_21670	605	1370	7	605	776	1542	13	611
PB_transcript_152549	PB_transcript_163548	1988	4234	1	1990	2131	4383	1	2017
PB_transcript_116976	PB_transcript_155048	246	2426	7	245	1092	3272	27	265
PB_transcript_16173	PB_transcript_90483	219	1814	7	220	347	1940	24	230
PB_transcript_121306	PB_transcript_132233	133	1962	1	134	521	2330	1	134
PB_transcript_150973	PB_transcript_162539	264	1915	7	266	664	2316	146	405
PB_transcript_115668	PB_transcript_75243	117	1251	1	119	273	1415	1	120
PB_transcript_140284	PB_transcript_160280	140	1866	1	141	712	2441	449	589
PB_transcript_146697	PB_transcript_66716	1	1025	1022	2002	1	1017	2557	3537
PB_transcript_137415	PB_transcript_78	3	5349	5345	5458	4	5377	6148	6262
PB_transcript_137415	PB_transcript_56	3	5349	5345	5458	2	5463	6252	6366
PB_transcript_104146	PB_transcript_139060	416	1448	5	417	797	1824	265	677
PB_transcript_75854	PB_transcript_2956	512	2663	7	511	1069	3220	132	636
PB_transcript_60332	PB_transcript_48	1	4460	4461	4607	1	4555	6195	6342
PB_transcript_65429	PB_transcript_164528	1	1383	1382	1768	370	1752	1867	2253
PB_transcript_124534	PB_transcript_58842	1508	4264	12	1510	1637	4395	5	1503
PB_transcript_1760	PB_transcript_128196	451	3690	61	456	604	3854	7	403
PB_transcript_6782	PB_transcript_99350	176	2453	10	178	750	3027	7	175
PB_transcript_145644	PB_transcript_653	11	3331	3328	4385	3	3300	3735	4784
PB_transcript_124450	PB_transcript_62578	637	1426	9	638	847	1630	46	668
PB_transcript_104431	PB_transcript_99895	201	1702	7	200	534	2037	96	289
PB_transcript_102702	PB_transcript_165752	347	1286	5	351	5068	6007	5	351
PB_transcript_131826	PB_transcript_97702	1	1936	1934	2384	1	1956	2625	3075
PB_transcript_20350	PB_transcript_115643	712	1566	8	714	1184	2037	6	712
PB_transcript_97512	PB_transcript_76	1	5256	5257	5384	3	5298	6155	6282
PB_transcript_17179	PB_transcript_124534	12	1514	1509	1753	6	1510	2043	2287
PB_transcript_112011	PB_transcript_114021	248	2900	130	251	392	3036	7	127
PB_transcript_62765	PB_transcript_139574	1	2519	2519	2886	160	2692	4716	5084
PB_transcript_23425	PB_transcript_152569	1	1075	1073	1366	1	1076	1199	1493
PB_transcript_83157	PB_transcript_7936	249	2159	7	249	360	2271	19	259
PB_transcript_32841	PB_transcript_118885	258	1111	3	259	1008	1861	3	257
PB_transcript_137415	PB_transcript_127204	4	5349	5345	5458	3	5355	6126	6243
PB_transcript_196	PB_transcript_36	2694	5978	1	2699	3103	6523	2	2843
PB_transcript_139175	PB_transcript_129952	310	2938	5	312	661	3291	1	308
PB_transcript_8178	PB_transcript_8505	1	1913	1912	2230	5	1918	2019	2345
PB_transcript_8553	PB_transcript_65123	187	2272	10	189	479	2556	5	183
PB_transcript_13820	PB_transcript_12350	223	1953	79	228	281	2010	7	156
PB_transcript_35710	PB_transcript_78039	116	1004	2	118	364	1232	3	119
PB_transcript_162065	PB_transcript_11677	213	2002	3	215	306	2072	3	196
PB_transcript_56976	PB_transcript_123299	1	1509	1509	1966	102	1601	1827	2284
PB_transcript_100137	PB_transcript_7757	486	1436	5	486	1272	2222	633	1114
PB_transcript_16773	PB_transcript_151214	1	1158	1159	1798	1	1158	1273	1913
PB_transcript_92034	PB_transcript_91244	999	2583	60	1001	1102	2686	6	947
PB_transcript_14559	PB_transcript_143757	180	1865	1	180	353	2066	1	181
PB_transcript_1292	PB_transcript_152901	318	3930	2	317	617	4227	1	316
PB_transcript_19514	PB_transcript_57028	396	1638	58	400	865	2107	400	742
PB_transcript_117360	PB_transcript_123779	191	1845	3	191	325	1980	2	190
PB_transcript_158766	PB_transcript_132193	196	1003	6	197	1762	2568	1193	1384
PB_transcript_156449	PB_transcript_121893	1	3593	3589	5383	3	3594	3710	5501
PB_transcript_69679	PB_transcript_159472	641	1792	8	642	828	1978	70	713
PB_transcript_19810	PB_transcript_144869	1	1209	1213	1635	228	1429	2206	2621
PB_transcript_95651	PB_transcript_98714	1	1345	1343	1531	1	1347	1499	1687
PB_transcript_102702	PB_transcript_107518	347	1288	5	351	5276	6223	5	352
PB_transcript_79256	PB_transcript_87981	277	1121	3	279	2656	3501	535	811
PB_transcript_137927	PB_transcript_132651	165	1039	3	164	1399	2274	54	215
PB_transcript_14821	PB_transcript_1873	291	1860	5	293	2012	3579	115	403
PB_transcript_12832	PB_transcript_9717	564	1977	7	564	800	2217	35	592
PB_transcript_126333	PB_transcript_17425	379	1490	5	380	620	1737	116	493
PB_transcript_31731	PB_transcript_119641	105	1110	1	109	491	1496	1	109
PB_transcript_153130	PB_transcript_99911	1	1754	1755	1953	1871	3628	1597	1795
PB_transcript_25587	PB_transcript_129336	245	1333	6	246	1133	2221	1	241
PB_transcript_106734	PB_transcript_121559	257	2044	3	256	571	2358	1	254
PB_transcript_69679	PB_transcript_13970	641	1792	8	642	768	1916	19	653
PB_transcript_87014	PB_transcript_5898	269	2391	7	268	435	2557	71	329
PB_transcript_81171	PB_transcript_132452	1	1092	1089	1364	13	1104	2161	2436
PB_transcript_55741	PB_transcript_15177	202	1170	6	201	892	1860	563	758
PB_transcript_154198	PB_transcript_79776	399	2475	46	399	589	2660	8	358
PB_transcript_108101	PB_transcript_6580	133	2365	1	137	312	2544	1	138
PB_transcript_291	PB_transcript_46	2	5520	5519	5621	3	5667	6285	6387
PB_transcript_145065	PB_transcript_64597	1	1479	1479	1598	1878	400	278	159
PB_transcript_4188	PB_transcript_61483	1	2576	2575	2974	1	2576	5053	5452
PB_transcript_117046	PB_transcript_79153	301	1295	6	301	548	1542	34	329
PB_transcript_139898	PB_transcript_111101	250	1475	4	254	449	1677	5	259
PB_transcript_70393	PB_transcript_62691	13	2781	2780	3045	7	2771	2974	3240
PB_transcript_1508	PB_transcript_152901	318	3938	1	317	617	4227	1	316
PB_transcript_12662	PB_transcript_76448	522	1980	76	523	646	2105	6	453
PB_transcript_156397	PB_transcript_161890	224	1130	4	225	1958	2866	1357	1578
PB_transcript_152997	PB_transcript_1373	134	2099	2099	3051	192	2185	3093	4046
PB_transcript_4462	PB_transcript_161614	1020	2854	1	1021	2659	4495	8	1021
PB_transcript_161470	PB_transcript_94521	16	2289	2288	3087	7	2279	3003	3802
PB_transcript_100709	PB_transcript_125472	1	1033	1030	1626	861	1892	3293	3888
PB_transcript_96739	PB_transcript_77186	1	1140	1135	2270	841	1980	2129	3245
PB_transcript_143610	PB_transcript_106278	228	2631	2	230	774	3176	48	277
PB_transcript_107242	PB_transcript_140033	1	1046	1044	1370	1052	2097	2261	2588
PB_transcript_74811	PB_transcript_65	3	4979	4977	5954	5	5024	5300	6290
PB_transcript_7191	PB_transcript_76423	1147	2479	1	1148	1467	2799	8	1155
PB_transcript_155838	PB_transcript_123873	1	1211	1212	2165	3	1264	1869	2881
PB_transcript_16179	PB_transcript_134319	140	1737	1	141	1599	3196	1336	1476
PB_transcript_65714	PB_transcript_64081	1	1113	1110	1383	1	1113	1322	1609
PB_transcript_127055	PB_transcript_4197	127	2698	1	128	265	2836	1	128
PB_transcript_112711	PB_transcript_99890	1	1051	1051	1414	63	1113	1335	1697
PB_transcript_132013	PB_transcript_144869	1	1108	1108	1512	343	1453	2203	2606
PB_transcript_160727	PB_transcript_158638	1	1078	1075	1223	1	1075	1296	1444
PB_transcript_140551	PB_transcript_133116	237	1756	57	237	394	1913	7	187
PB_transcript_145959	PB_transcript_8088	147	1945	1	150	569	2363	146	296
PB_transcript_68881	PB_transcript_99884	1	2421	2422	3042	1	2425	2759	3379
PB_transcript_145068	PB_transcript_66778	11	1912	1909	2230	20	1921	2022	2342
PB_transcript_150914	PB_transcript_99193	1	1112	1108	1580	1	1110	1251	1720
PB_transcript_129052	PB_transcript_161062	126	1488	1	126	244	1608	1	126
PB_transcript_8018	PB_transcript_162891	1142	2389	1	1143	1862	3106	1	1117
PB_transcript_159158	PB_transcript_117209	338	1701	6	343	709	2072	198	531
PB_transcript_65796	PB_transcript_94535	379	1320	5	380	970	1911	29	425
PB_transcript_141757	PB_transcript_18654	196	1482	3	196	400	1686	3	196
PB_transcript_8194	PB_transcript_162368	1059	2373	1	1060	4875	6186	1	1060
PB_transcript_142261	PB_transcript_1425	580	3857	7	581	724	4005	37	611
PB_transcript_172	PB_transcript_140298	3	5363	5362	5971	4	5365	5493	6102
PB_transcript_137415	PB_transcript_99708	4	5349	5346	5458	3	5345	6122	6234
PB_transcript_81171	PB_transcript_21808	1	1092	1089	1364	2	1093	1240	1526
PB_transcript_4115	PB_transcript_99650	19	2292	2292	2960	6	2281	5244	5916
PB_transcript_140140	PB_transcript_127088	355	1489	5	354	982	2109	531	875
PB_transcript_165752	PB_transcript_61	3	5033	5029	6007	3	5087	5304	6282
PB_transcript_89745	PB_transcript_92979	1	1375	1373	1675	261	1631	1788	2100
PB_transcript_88878	PB_transcript_12202	1	1163	1160	1778	1	1166	1313	1932
PB_transcript_165580	PB_transcript_69766	290	2345	4	289	1186	3252	655	940
PB_transcript_70284	PB_transcript_51	3	4749	4749	4899	4	4807	6153	6305
PB_transcript_156589	PB_transcript_102769	281	1045	4	281	1369	2133	3	280
PB_transcript_147082	PB_transcript_1114	316	4164	29	319	437	4292	6	331
PB_transcript_26773	PB_transcript_136527	7	687	687	1272	1867	2550	2914	3498
PB_transcript_35276	PB_transcript_140729	287	982	1	288	3004	3699	1994	2281
PB_transcript_92884	PB_transcript_66629	279	1498	44	280	388	1612	7	250
PB_transcript_101596	PB_transcript_1189	110	4015	1	112	275	4188	1	112
PB_transcript_96816	PB_transcript_133364	1	1739	1737	2942	71	1808	1926	3132
PB_transcript_145244	PB_transcript_12579	439	1612	7	443	867	2027	96	532
PB_transcript_55981	PB_transcript_94445	538	1494	7	539	846	1803	135	667
PB_transcript_3294	PB_transcript_2719	157	3194	1	158	334	3372	1	158
PB_transcript_142782	PB_transcript_120420	1	1021	1019	1435	188	1209	1322	1738
PB_transcript_117360	PB_transcript_67004	191	1845	7	191	695	2350	117	301
PB_transcript_131325	PB_transcript_152693	1	1131	1131	2134	134	1285	1429	2432
PB_transcript_99445	PB_transcript_61861	1	1813	1812	2289	158	1956	2493	2970
PB_transcript_157867	PB_transcript_96813	103	1050	1	105	789	1737	56	160
PB_transcript_72916	PB_transcript_71491	1	1190	1187	1534	2590	3780	4261	4608
PB_transcript_1250	PB_transcript_88172	807	4174	9	811	1229	4597	7	808
PB_transcript_145959	PB_transcript_8538	147	1943	1	150	572	2341	149	299
PB_transcript_12121	PB_transcript_154664	174	2041	1	173	804	2673	1	187
PB_transcript_122928	PB_transcript_127609	190	1667	3	190	1521	2999	3	189
PB_transcript_151391	PB_transcript_111552	267	1080	4	262	712	1544	203	461
PB_transcript_114299	PB_transcript_149977	1	1139	1135	1722	1	1164	1264	1850
PB_transcript_92070	PB_transcript_93332	390	2861	6	394	837	3313	149	529
PB_transcript_113216	PB_transcript_4105	619	2648	7	621	954	2983	25	638
PB_transcript_60332	PB_transcript_51	1	4460	4461	4607	2	4504	6157	6305
PB_transcript_117287	PB_transcript_13007	287	1584	3	288	632	1929	3	288
PB_transcript_13199	PB_transcript_81436	1	1102	1100	1882	1	1102	1509	2291
PB_transcript_102702	PB_transcript_42	347	1288	5	351	5426	6381	6	355
PB_transcript_118624	PB_transcript_1895	460	2816	6	465	1322	3650	419	873
PB_transcript_15610	PB_transcript_148840	1	1302	1300	1773	4	1314	1415	1891
PB_transcript_154558	PB_transcript_110574	1	1684	1685	2376	543	2205	2308	3000
PB_transcript_102702	PB_transcript_46	347	1288	5	351	5434	6387	5	360
PB_transcript_117938	PB_transcript_60	464	2781	5	463	3691	6114	2429	2921
PB_transcript_18274	PB_transcript_92989	484	1684	6	485	1151	2352	34	513
PB_transcript_111050	PB_transcript_68966	1	1997	1997	2515	26	2021	2224	2742
PB_transcript_56710	PB_transcript_140500	389	1847	9	390	579	2044	7	390
PB_transcript_15606	PB_transcript_157684	1	1143	1142	1836	1	1143	2600	3294
PB_transcript_161415	PB_transcript_131265	244	1821	4	245	582	2161	3	239
PB_transcript_150459	PB_transcript_122	5	5502	5499	5663	12	5550	6115	6278
PB_transcript_15474	PB_transcript_133116	219	1780	39	219	394	1955	7	187
PB_transcript_71491	PB_transcript_103579	1881	4710	1	1882	2023	4880	3	1903
PB_transcript_15523	PB_transcript_71989	333	1793	52	332	740	2200	1	281
PB_transcript_16370	PB_transcript_67674	1	1264	1263	1760	368	1632	1735	2234
PB_transcript_60173	PB_transcript_109943	1	1769	1769	1938	540	2307	3220	3389
PB_transcript_141464	PB_transcript_101493	1	1004	1004	1476	1	1004	1105	1573
PB_transcript_59937	PB_transcript_3674	1	2516	2517	2835	17	2532	2778	3095
PB_transcript_125283	PB_transcript_126718	1	1305	1302	1867	1	1301	1406	1972
PB_transcript_89311	PB_transcript_72	2541	5901	1	2542	2926	6333	1	2594
PB_transcript_106651	PB_transcript_163242	1	1072	1069	1514	1	1076	3094	3539
PB_transcript_152610	PB_transcript_10683	130	1526	1	131	745	2141	110	240
PB_transcript_156679	PB_transcript_90576	121	2881	1	126	578	3338	642	766
PB_transcript_133433	PB_transcript_113	3	4527	4525	6103	8	4558	4680	6272
PB_transcript_55981	PB_transcript_16178	538	1469	7	539	871	1803	160	692
PB_transcript_147435	PB_transcript_2071	343	1829	4	344	2107	3597	976	1316
PB_transcript_72916	PB_transcript_103579	1	1190	1188	1534	2737	3935	4426	4777
PB_transcript_145166	PB_transcript_64825	1147	2262	1	1148	2319	3431	1016	2157
PB_transcript_103114	PB_transcript_159141	10	1320	1321	1604	7	1317	2399	2683
PB_transcript_92289	PB_transcript_59488	224	1640	7	223	533	1949	83	299
PB_transcript_107406	PB_transcript_84042	1	1015	1013	1509	3	1020	3237	3735
PB_transcript_89311	PB_transcript_101	2540	5903	1	2545	2881	6278	1	2558
PB_transcript_64128	PB_transcript_133904	1	1734	1731	1941	380	2107	3019	3229
PB_transcript_157858	PB_transcript_147224	190	1170	7	193	1049	2031	10	194
PB_transcript_83622	PB_transcript_63099	304	2620	87	307	926	3244	7	232
PB_transcript_94034	PB_transcript_134350	112	1762	1	112	823	2474	132	243
PB_transcript_128285	PB_transcript_2508	234	2143	53	236	1356	3370	333	529
PB_transcript_13199	PB_transcript_2806	1	1102	1100	1979	946	2047	2369	3247
PB_transcript_152749	PB_transcript_30625	229	985	2	231	438	1182	1	224
PB_transcript_10796	PB_transcript_112411	1	1110	1111	2140	628	1735	1861	2891
PB_transcript_20885	PB_transcript_119896	1	1201	1201	1578	1	1202	1763	2140
PB_transcript_128251	PB_transcript_98280	1	1450	1449	1750	592	2041	2255	2548
PB_transcript_102064	PB_transcript_4537	187	2599	1	191	351	2765	1	191
PB_transcript_159439	PB_transcript_60244	360	2472	57	363	520	2626	1	310
PB_transcript_123266	PB_transcript_894	588	2529	6	590	2589	4545	1878	2459
PB_transcript_102770	PB_transcript_81578	180	1818	1	180	553	2180	224	403
PB_transcript_5405	PB_transcript_126376	1148	2740	1	1147	2742	4334	1350	2493
PB_transcript_129521	PB_transcript_150818	598	1246	7	599	792	1440	56	648
PB_transcript_124397	PB_transcript_165224	294	1955	7	296	1928	3611	126	415
PB_transcript_26312	PB_transcript_138114	109	1341	1	108	2588	3820	1	106
PB_transcript_34946	PB_transcript_95676	7	667	666	1027	119	777	3077	3435
PB_transcript_15571	PB_transcript_9231	412	1836	50	413	823	2252	6	369
PB_transcript_15091	PB_transcript_9318	103	1757	1	103	578	2234	111	212
PB_transcript_70461	PB_transcript_85842	147	1593	1	147	766	2225	470	616
PB_transcript_103991	PB_transcript_142457	115	1217	1	117	1716	2822	830	946
PB_transcript_104014	PB_transcript_141919	1	1586	1585	1690	1356	2940	3046	3151
PB_transcript_5080	PB_transcript_3696	250	2808	25	251	531	3089	101	327
PB_transcript_87740	PB_transcript_140506	123	1376	1	126	301	1554	1	126
PB_transcript_165149	PB_transcript_57801	384	1160	4	385	533	1310	3	385
PB_transcript_80426	PB_transcript_107432	162	1487	3	161	3454	4781	966	1124
PB_transcript_16571	PB_transcript_112754	1	1172	1171	1759	1	1199	1314	1903
PB_transcript_137415	PB_transcript_74	3	5349	5345	5458	2	5412	6188	6302
PB_transcript_153464	PB_transcript_28760	317	1017	6	317	535	1235	29	340
PB_transcript_4820	PB_transcript_165807	536	2840	6	540	709	3014	69	603
PB_transcript_73191	PB_transcript_51	3	4049	4047	5964	4	4079	4352	6305
PB_transcript_150459	PB_transcript_81	5	5502	5499	5661	13	5570	6133	6295
PB_transcript_158596	PB_transcript_121303	528	1756	6	529	2282	3511	1603	2126
PB_transcript_107451	PB_transcript_114991	289	1940	6	291	2426	4077	120	405
PB_transcript_84571	PB_transcript_155574	439	1136	6	440	2280	2977	1120	1544
PB_transcript_107278	PB_transcript_64019	300	1286	7	304	1096	2081	8	306
PB_transcript_145044	PB_transcript_117738	281	1397	5	286	397	1513	3	284
PB_transcript_133433	PB_transcript_43	3	4527	4527	6103	3	4613	4739	6356
PB_transcript_1166	PB_transcript_68773	1084	4154	1	1087	1263	4308	1	1097
PB_transcript_146934	PB_transcript_109198	337	1951	6	339	1114	2740	64	400
PB_transcript_133433	PB_transcript_75	1	4527	4525	6103	2	4597	4721	6311
PB_transcript_61787	PB_transcript_111104	1	1234	1231	1594	1	1234	1532	1903
PB_transcript_145836	PB_transcript_131004	10	1480	1475	2462	7	1476	1633	2616
PB_transcript_107857	PB_transcript_110255	1	1363	1363	1871	2	1362	1977	2485
PB_transcript_100190	PB_transcript_128785	10	1933	1933	2275	6	1930	2884	3226
PB_transcript_9177	PB_transcript_147587	1	1627	1625	2269	23	1648	1866	2510
PB_transcript_140029	PB_transcript_161556	112	2361	1	112	239	2485	1	112
PB_transcript_34610	PB_transcript_30213	169	1030	5	170	293	1154	3	164
PB_transcript_152636	PB_transcript_88738	190	2779	1	195	272	2872	2024	2219
PB_transcript_150459	PB_transcript_56	5	5502	5499	5661	12	5623	6204	6366
PB_transcript_96941	PB_transcript_150801	374	3409	6	373	3562	6595	374	741
PB_transcript_118823	PB_transcript_133143	1	3133	3133	3700	1	3133	3253	3820
PB_transcript_150229	PB_transcript_6872	1	1273	1273	1723	120	1391	2084	2535
PB_transcript_122976	PB_transcript_75870	3	4355	4354	5023	3	4354	5071	5740
PB_transcript_147332	PB_transcript_110255	1	1455	1454	1949	1	1453	1976	2471
PB_transcript_92193	PB_transcript_162227	1	1360	1360	1778	362	1721	1586	2004
PB_transcript_117783	PB_transcript_3310	138	1515	1	137	1974	595	683	550
PB_transcript_10332	PB_transcript_158226	308	2102	4	307	426	2218	23	326
PB_transcript_115030	PB_transcript_10140	259	1983	3	258	357	2081	3	257
PB_transcript_56976	PB_transcript_152483	1	1509	1509	1966	175	1684	1910	2358
PB_transcript_28469	PB_transcript_131611	162	1261	2	162	567	1667	2	162
PB_transcript_67230	PB_transcript_150670	126	1155	5	127	2120	3148	5	127
PB_transcript_109241	PB_transcript_84143	232	1344	5	232	1411	2511	636	860
PB_transcript_14606	PB_transcript_128098	598	1888	8	599	851	2144	6	597
PB_transcript_154558	PB_transcript_2951	1	1684	1685	2376	531	2214	2317	3010
PB_transcript_75960	PB_transcript_126813	1	1384	1384	1813	7	1390	1628	2058
PB_transcript_90764	PB_transcript_158944	218	1389	3	221	1893	3060	1459	1677
PB_transcript_165224	PB_transcript_1629	1	2024	2023	3611	2	2027	2280	3847
PB_transcript_2535	PB_transcript_69160	752	3429	9	753	1192	3867	149	893
PB_transcript_60332	PB_transcript_113	3	4460	4461	4607	8	4490	6125	6272
PB_transcript_165752	PB_transcript_104	1	5033	5029	6007	1	5076	5296	6283
PB_transcript_122928	PB_transcript_61052	190	1658	2	190	1599	3079	1	191
PB_transcript_70284	PB_transcript_101	1	4749	4749	4899	1	4794	6125	6276
PB_transcript_665	PB_transcript_42	3	4695	4699	4841	4	4817	6237	6379
PB_transcript_89201	PB_transcript_28310	268	1014	3	267	400	1146	1	265
PB_transcript_10358	PB_transcript_62312	1	1533	1528	2107	722	2254	3142	3719
PB_transcript_129185	PB_transcript_57800	154	1338	5	155	1339	2507	941	1090
PB_transcript_15988	PB_transcript_56000	218	1829	7	219	405	2017	12	224
PB_transcript_13717	PB_transcript_113024	653	1944	7	653	1117	2410	56	704
PB_transcript_31446	PB_transcript_671	428	1149	7	430	4095	4816	1274	1697
PB_transcript_104658	PB_transcript_102932	1	2307	2306	2565	2	2308	3389	3653
PB_transcript_160258	PB_transcript_4745	1	1248	1243	1434	353	1600	2669	2860
PB_transcript_102270	PB_transcript_89846	1	1541	1540	1820	2057	3557	3664	3932
PB_transcript_59970	PB_transcript_71586	136	1497	1	135	608	1969	366	501
PB_transcript_128982	PB_transcript_65478	1	1243	1242	1872	278	1518	1640	2288
PB_transcript_8194	PB_transcript_184	1059	2373	1	1060	4694	6005	1	1060
PB_transcript_13765	PB_transcript_131419	722	1878	9	722	825	1980	7	720
PB_transcript_14406	PB_transcript_106700	148	1887	1	149	369	2108	3	151
PB_transcript_5702	PB_transcript_93626	212	2618	17	213	528	2934	7	201
PB_transcript_112011	PB_transcript_61490	252	2900	128	248	303	2946	8	128
[truncated: 765 more rows]
