# Supplementary material for: Unveiling the molecular mechanism of sepal curvature in Dendrobium Section Spatulata through full-length transcriptome and RNA-seq analysis
Source: Front Plant Sci. 2024 Dec 13;15:1497230. doi: 10.3389/fpls.2024.1497230 (PMC11671263; doi:10.3389/fpls.2024.1497230)
Supplement: Supplementary file 5 [file Table4.xlsx]

## Sheet: Sheet1
Supplementary Table S4. Statiscs of annotated transcripts in different databases
Annotated_Database	Annotated_Number	300<=length<1000	length>=1000
GO	66964	13582	53078
KEGG	57071	10411	46476
COG	23660	3538	20106
KOG	47497	8676	38718
Pfam	57628	9939	47660
Swissprot	55649	10623	44874
TrEMBL	81586	17260	63982
eggNOG	69340	13695	55484
nr	81477	17343	63793
All	82254	17511	64311
