# Supplementary material for: Unveiling the molecular mechanism of sepal curvature in Dendrobium Section Spatulata through full-length transcriptome and RNA-seq analysis
Source: Front Plant Sci. 2024 Dec 13;15:1497230. doi: 10.3389/fpls.2024.1497230 (PMC11671263; doi:10.3389/fpls.2024.1497230)
Supplement: Supplementary file 6 [file Table5.xlsx]

## Sheet: Sheet1
Supplementary Table S5. The number and density distribution of SSR
Type	Number	Density
c	3263	20.0664
c*	114	0.701062
p1	23961	147.352
p2	6871	42.2543
p3	4519	27.7903
p4	199	1.22378
p5	85	0.522721
p6	145	0.891701
Total	39157
