# Supplementary material for: Unveiling the molecular mechanism of sepal curvature in Dendrobium Section Spatulata through full-length transcriptome and RNA-seq analysis
Source: Front Plant Sci. 2024 Dec 13;15:1497230. doi: 10.3389/fpls.2024.1497230 (PMC11671263; doi:10.3389/fpls.2024.1497230)
Supplement: Supplementary file 7 [file Table6.xlsx]

## Sheet: qc_mapping_data
Supplementary Table S6. Alignment of RNA-seq data
Sample	Clean reads	Base number	Q30 (%)	Uniquely mapped reads	Reads mapped to multiple loci	Reads mapped to too many loci
petal1-1	20360805	6097440320	93.67	0.46	0.4309	0.0058
petal1-2	20546071	6152417910	94.09	0.4643	0.4288	0.0056
petal1-3	21203634	6349415794	93.56	0.4695	0.4197	0.0053
petal2-1	21212109	6351281350	93.66	0.4554	0.4355	0.0065
petal2-2	24939014	7467183518	93.43	0.4645	0.4249	0.0059
petal2-3	22135421	6628813848	93.57	0.4611	0.4396	0.0066
petal3-1	24791903	7423410642	93.72	0.4616	0.4326	0.0059
petal3-2	23186352	6943159032	93.21	0.4594	0.4325	0.006
petal3-3	24702353	7396985584	93.13	0.4626	0.4248	0.0056
petal4-1	21175136	6340977626	93.33	0.4628	0.4084	0.0042
petal4-2	26910018	8056805396	93.89	0.4761	0.4102	0.006
petal4-3	22327758	6686112484	93	0.4797	0.4117	0.0041
sepal1-1	23545951	7050420494	93.48	0.4659	0.4336	0.0065
sepal1-2	24232685	7255774220	93.19	0.4658	0.426	0.0062
sepal1-3	22404083	6709690246	92.78	0.4718	0.4209	0.0059
sepal2-1	22279700	6669929774	92.99	0.4668	0.4292	0.0066
sepal2-2	23858965	7145604498	93.87	0.4736	0.4228	0.006
sepal2-3	21912866	6561368824	93.53	0.469	0.4131	0.0057
sepal3-1	21483864	6432367972	94.02	0.4595	0.421	0.0064
sepal3-2	23762404	7115472032	93.21	0.4662	0.4288	0.0058
sepal3-3	22968049	6877189242	93.74	0.4677	0.416	0.0052
sepal4-1	22160376	6636008336	92.9	0.4775	0.4074	0.005
sepal4-2	25342171	7587821932	93.23	0.4813	0.4034	0.0061
sepal4-3	24135939	7225202738	93.48	0.4752	0.406	0.0056
