# Supplementary material for: Unveiling the molecular mechanism of sepal curvature in Dendrobium Section Spatulata through full-length transcriptome and RNA-seq analysis
Source: Front Plant Sci. 2024 Dec 13;15:1497230. doi: 10.3389/fpls.2024.1497230 (PMC11671263; doi:10.3389/fpls.2024.1497230)
Supplement: Supplementary file 8 [file Table7.xlsx]

## Sheet: qc_clean_data
Supplementary Table S7. GO enrichment analysis of the 821 DEGs
GO categories	GO term ID	Description	GeneRatio	BgRatio	pvalue	p.adjust	qvalue	geneID	Count
MF	GO:0000977	RNA polymerase II transcription regulatory region sequence-specific DNA binding	19/666	144/66964	5.34071e-16	5.54899e-13	4.6436e-13	PB_transcript_57853/PB_transcript_76499/PB_transcript_163608/PB_transcript_35581/PB_transcript_135635/PB_transcript_106257/PB_transcript_39242/PB_transcript_154778/PB_transcript_124183/PB_transcript_120556/PB_transcript_126667/PB_transcript_121106/PB_transcript_89213/PB_transcript_27466/PB_transcript_133011/PB_transcript_90166/PB_transcript_33261/PB_transcript_34242/PB_transcript_152612	19
BP	GO:0045944	positive regulation of transcription by RNA polymerase II	21/666	209/66964	4.19427e-15	2.17893e-12	1.82341e-12	PB_transcript_57853/PB_transcript_76499/PB_transcript_163608/PB_transcript_35581/PB_transcript_135635/PB_transcript_106257/PB_transcript_39242/PB_transcript_154778/PB_transcript_155147/PB_transcript_124183/PB_transcript_120556/PB_transcript_126667/PB_transcript_164177/PB_transcript_121106/PB_transcript_89213/PB_transcript_27466/PB_transcript_133011/PB_transcript_90166/PB_transcript_33261/PB_trans…	21
BP	GO:0015977	carbon fixation	6/666	24/66964	1.09367e-07	3.78773e-05	3.16971e-05	PB_transcript_44935/PB_transcript_131531/PB_transcript_68535/PB_transcript_51188/PB_transcript_9682/PB_transcript_53627	6
MF	GO:0036033	mediator complex binding	4/666	7/66964	3.31418e-07	8.60859e-05	7.20399e-05	PB_transcript_85697/PB_transcript_86534/PB_transcript_41499/PB_transcript_44309	4
BP	GO:0010183	pollen tube guidance	4/666	10/66964	1.94176e-06	0.000382691	0.00032025	PB_transcript_85697/PB_transcript_86534/PB_transcript_41499/PB_transcript_44309	4
MF	GO:0016747	acyltransferase activity, transferring groups other than amino-acyl groups	15/666	341/66964	2.20996e-06	0.000382691	0.00032025	PB_transcript_16918/PB_transcript_74961/PB_transcript_30942/PB_transcript_20407/PB_transcript_85071/PB_transcript_19896/PB_transcript_11374/PB_transcript_150102/PB_transcript_24153/PB_transcript_140124/PB_transcript_159558/PB_transcript_138806/PB_transcript_115071/PB_transcript_162672/PB_transcript_12672	15
MF	GO:0004497	monooxygenase activity	14/666	350/66964	1.39545e-05	0.00207125	0.0017333	PB_transcript_44935/PB_transcript_131531/PB_transcript_22933/PB_transcript_17423/PB_transcript_163550/PB_transcript_13699/PB_transcript_74444/PB_transcript_88872/PB_transcript_105565/PB_transcript_125372/PB_transcript_94595/PB_transcript_50146/PB_transcript_25534/PB_transcript_14827	14
MF	GO:0010309	acireductone dioxygenase [iron(II)-requiring] activity	4/666	16/66964	1.60477e-05	0.0020842	0.00174413	PB_transcript_134762/PB_transcript_85869/PB_transcript_82751/PB_transcript_26584	4
MF	GO:0004089	carbonate dehydratase activity	4/666	18/66964	2.65579e-05	0.00306596	0.00256571	PB_transcript_162635/PB_transcript_76746/PB_transcript_112744/PB_transcript_65706	4
BP	GO:0019253	reductive pentose-phosphate cycle	3/666	7/66964	3.32727e-05	0.00345704	0.00289298	PB_transcript_51188/PB_transcript_53627/PB_transcript_105565	3
CC	GO:0098807	chloroplast thylakoid membrane protein complex	4/666	24/66964	8.79553e-05	0.00540109	0.00451983	PB_transcript_44353/PB_transcript_161752/PB_transcript_98704/PB_transcript_43486	4
MF	GO:0016905	myosin heavy chain kinase activity	2/666	2/66964	9.87688e-05	0.00540109	0.00451983	PB_transcript_96143/PB_transcript_21432	2
BP	GO:0018149	peptide cross-linking	2/666	2/66964	9.87688e-05	0.00540109	0.00451983	PB_transcript_51188/PB_transcript_53627	2
BP	GO:0018198	peptidyl-cysteine modification	2/666	2/66964	9.87688e-05	0.00540109	0.00451983	PB_transcript_51188/PB_transcript_53627	2
BP	GO:0018316	peptide cross-linking via L-cystine	2/666	2/66964	9.87688e-05	0.00540109	0.00451983	PB_transcript_51188/PB_transcript_53627	2
BP	GO:0019685	photosynthesis, dark reaction	2/666	2/66964	9.87688e-05	0.00540109	0.00451983	PB_transcript_51188/PB_transcript_53627	2
BP	GO:0031035	myosin filament disassembly	2/666	2/66964	9.87688e-05	0.00540109	0.00451983	PB_transcript_96143/PB_transcript_21432	2
BP	GO:0031037	myosin II filament disassembly	2/666	2/66964	9.87688e-05	0.00540109	0.00451983	PB_transcript_96143/PB_transcript_21432	2
BP	GO:0031038	myosin II filament organization	2/666	2/66964	9.87688e-05	0.00540109	0.00451983	PB_transcript_96143/PB_transcript_21432	2
BP	GO:0015976	carbon utilization	3/666	12/66964	0.000201514	0.00951696	0.00796414	PB_transcript_76746/PB_transcript_112744/PB_transcript_65706	3
BP	GO:0019408	dolichol biosynthetic process	3/666	12/66964	0.000201514	0.00951696	0.00796414	PB_transcript_146585/PB_transcript_131234/PB_transcript_108723	3
CC	GO:1904423	dehydrodolichyl diphosphate synthase complex	3/666	12/66964	0.000201514	0.00951696	0.00796414	PB_transcript_146585/PB_transcript_131234/PB_transcript_108723	3
MF	GO:0008194	UDP-glycosyltransferase activity	11/666	296/66964	0.000215705	0.00974425	0.00815435	PB_transcript_18435/PB_transcript_18115/PB_transcript_18558/PB_transcript_161632/PB_transcript_134741/PB_transcript_141412/PB_transcript_155756/PB_transcript_18932/PB_transcript_68449/PB_transcript_13211/PB_transcript_156387	11
BP	GO:0031033	myosin filament organization	2/666	3/66964	0.000294347	0.0127428	0.0106636	PB_transcript_96143/PB_transcript_21432	2
MF	GO:0016984	ribulose-bisphosphate carboxylase activity	3/666	14/66964	0.000328504	0.0136526	0.011425	PB_transcript_44935/PB_transcript_131531/PB_transcript_105565	3
BP	GO:0019509	L-methionine salvage from methylthioadenosine	4/666	36/66964	0.000443617	0.0177276	0.0148351	PB_transcript_134762/PB_transcript_85869/PB_transcript_82751/PB_transcript_26584	4
MF	GO:0005267	potassium channel activity	2/666	4/66964	0.000584806	0.0196004	0.0164024	PB_transcript_89160/PB_transcript_136723	2
CC	GO:0005826	actomyosin contractile ring	2/666	4/66964	0.000584806	0.0196004	0.0164024	PB_transcript_96143/PB_transcript_21432	2
BP	GO:0018210	peptidyl-threonine modification	2/666	4/66964	0.000584806	0.0196004	0.0164024	PB_transcript_96143/PB_transcript_21432	2
CC	GO:0070938	contractile ring	2/666	4/66964	0.000584806	0.0196004	0.0164024	PB_transcript_96143/PB_transcript_21432	2
BP	GO:0071454	cellular response to anoxia	2/666	4/66964	0.000584806	0.0196004	0.0164024	PB_transcript_51188/PB_transcript_53627	2
MF	GO:0004683	calmodulin-dependent protein kinase activity	2/666	5/66964	0.000968245	0.0293552	0.0245655	PB_transcript_96143/PB_transcript_21432	2
CC	GO:0032155	cell division site part	2/666	5/66964	0.000968245	0.0293552	0.0245655	PB_transcript_96143/PB_transcript_21432	2
BP	GO:0000160	phosphorelay signal transduction system	6/666	113/66964	0.000972772	0.0293552	0.0245655	PB_transcript_99445/PB_transcript_74908/PB_transcript_121095/PB_transcript_153272/PB_transcript_57849/PB_transcript_61861	6
BP	GO:0006633	fatty acid biosynthetic process	9/666	250/66964	0.000988867	0.0293552	0.0245655	PB_transcript_16918/PB_transcript_74961/PB_transcript_11374/PB_transcript_24153/PB_transcript_159558/PB_transcript_138806/PB_transcript_115071/PB_transcript_162672/PB_transcript_12672	9
MF	GO:0016705	oxidoreductase activity, acting on paired donors, with incorporation or reduction of molecular oxygen	12/666	426/66964	0.00132418	0.0382173	0.0319816	PB_transcript_17423/PB_transcript_163550/PB_transcript_13699/PB_transcript_74444/PB_transcript_88872/PB_transcript_125372/PB_transcript_94595/PB_transcript_50146/PB_transcript_157764/PB_transcript_157886/PB_transcript_25534/PB_transcript_14827	12
BP	GO:0010110	regulation of photosynthesis, dark reaction	2/666	6/66964	0.00144279	0.0384374	0.0321658	PB_transcript_51188/PB_transcript_53627	2
BP	GO:0080152	regulation of reductive pentose-phosphate cycle	2/666	6/66964	0.00144279	0.0384374	0.0321658	PB_transcript_51188/PB_transcript_53627	2
BP	GO:0080153	negative regulation of reductive pentose-phosphate cycle	2/666	6/66964	0.00144279	0.0384374	0.0321658	PB_transcript_51188/PB_transcript_53627	2
MF	GO:0016717	oxidoreductase activity, acting on paired donors, with oxidation of a pair of donors resulting in the reduction of molecular oxygen to two molecules of water	3/666	23/66964	0.00149534	0.0388414	0.032504	PB_transcript_163045/PB_transcript_15817/PB_transcript_162782	3
BP	GO:1901600	strigolactone metabolic process	2/666	7/66964	0.0020066	0.0496394	0.0415401	PB_transcript_31097/PB_transcript_66672	2
BP	GO:1901601	strigolactone biosynthetic process	2/666	7/66964	0.0020066	0.0496394	0.0415401	PB_transcript_31097/PB_transcript_66672	2
