# Supplementary material for: Unveiling the molecular mechanism of sepal curvature in Dendrobium Section Spatulata through full-length transcriptome and RNA-seq analysis
Source: Front Plant Sci. 2024 Dec 13;15:1497230. doi: 10.3389/fpls.2024.1497230 (PMC11671263; doi:10.3389/fpls.2024.1497230)
Supplement: Supplementary file 9 [file Table8.xlsx]

## Sheet: qc_clean_data
Supplementary Table S8. KEGG enrichment analysis of the 821 DEGs
Term	KEGG ID	Input number	Background number	P-Value	Corrected P-Value	Input	Hyperlink
Plant hormone signal transduction	dct04075	12	200	1.89042e-05	0.000531476	PB_transcript_136107|PB_transcript_131054|PB_transcript_101966|PB_transcript_143801|PB_transcript_116699|PB_transcript_118186|PB_transcript_95694|PB_transcript_147987|PB_transcript_12818|PB_transcript_151675|PB_transcript_71640|PB_transcript_132648	http://www.genome.jp/kegg-bin/show_pathway?dct04075/dct:110107284%09red/dct:110108135%09red/dct:110110390%09red/dct:110108343%09red/dct:110096667%09red/dct:110104519%09red/dct:110103933%09red/dct:110099265%09red
Biosynthesis of secondary metabolites	dct01110	30	990	1.96083e-05	0.000531476	PB_transcript_27418|PB_transcript_146585|PB_transcript_4012|PB_transcript_155247|PB_transcript_133010|PB_transcript_6445|PB_transcript_22230|PB_transcript_22624|PB_transcript_155993|PB_transcript_6737|PB_transcript_110266|PB_transcript_20407|PB_transcript_97457|PB_transcript_118892|PB_transcript_113655|PB_transcript_77446|PB_transcript_123688|PB_transcript_98568|PB_transcript_101509|PB_transcript…	http://www.genome.jp/kegg-bin/show_pathway?dct01110/dct:110107833%09red/dct:110109493%09red/dct:36482811%09red/dct:110095211%09red/dct:110097286%09red/dct:110109737%09red/dct:110109777%09red/dct:110109741%09red/dct:110101415%09red/dct:110106376%09red/dct:110096296%09red/dct:110102151%09red/dct:110097226%09red/dct:110114360%09red/dct:110097388%09red/dct:110103383%09red/dct:110110517%09red/dct:1101…
Metabolic pathways	dct01100	48	1988	2.4158e-05	0.000531476	PB_transcript_126196|PB_transcript_4323|PB_transcript_151979|PB_transcript_27418|PB_transcript_4012|PB_transcript_155247|PB_transcript_9682|PB_transcript_26584|PB_transcript_6445|PB_transcript_22230|PB_transcript_22624|PB_transcript_155993|PB_transcript_6737|PB_transcript_155678|PB_transcript_134762|PB_transcript_110266|PB_transcript_162635|PB_transcript_20407|PB_transcript_97457|PB_transcript_64…	http://www.genome.jp/kegg-bin/show_pathway?dct01100/dct:110107833%09red/dct:110109493%09red/dct:36482811%09red/dct:110103396%09red/dct:110103987%09red/dct:110095646%09red/dct:110091914%09red/dct:110109737%09red/dct:110109777%09red/dct:110095291%09red/dct:110108991%09red/dct:110101415%09red/dct:110106376%09red/dct:110096296%09red/dct:110102151%09red/dct:110115523%09red/dct:110100383%09red/dct:1100…
Fatty acid degradation	dct00071	6	45	4.48425e-05	0.000739901	PB_transcript_151979|PB_transcript_118892|PB_transcript_6445|PB_transcript_22230|PB_transcript_65621|PB_transcript_104962	http://www.genome.jp/kegg-bin/show_pathway?dct00071/dct:110091914%09red/dct:110102151%09red/dct:110098298%09red/dct:110106132%09red
Peroxisome	dct04146	7	87	0.000199941	0.00263922	PB_transcript_27418|PB_transcript_98568|PB_transcript_151979|PB_transcript_4012|PB_transcript_155247|PB_transcript_22624|PB_transcript_104962	http://www.genome.jp/kegg-bin/show_pathway?dct04146/dct:110097286%09red/dct:110103383%09red/dct:110114360%09red/dct:110092540%09red/dct:110106132%09red
Glyoxylate and dicarboxylate metabolism	dct00630	6	67	0.000335467	0.00369014	PB_transcript_27418|PB_transcript_98568|PB_transcript_105565|PB_transcript_4012|PB_transcript_155247|PB_transcript_22624	http://www.genome.jp/kegg-bin/show_pathway?dct00630/dct:110097286%09red/dct:36482811%09red/dct:110114360%09red/dct:110103383%09red/dct:110092540%09red
Carbon metabolism	dct01200	10	227	0.000965129	0.00909979	PB_transcript_27418|PB_transcript_98568|PB_transcript_105565|PB_transcript_4012|PB_transcript_155247|PB_transcript_9682|PB_transcript_22624|PB_transcript_118892|PB_transcript_68535|PB_transcript_65621	http://www.genome.jp/kegg-bin/show_pathway?dct01200/dct:36482811%09red/dct:110092540%09red/dct:110094765%09red/dct:110103383%09red/dct:110102151%09red/dct:110097286%09red/dct:110114360%09red
Tyrosine metabolism	dct00350	4	42	0.00274818	0.0226725	PB_transcript_118892|PB_transcript_22230|PB_transcript_123669|PB_transcript_65621	http://www.genome.jp/kegg-bin/show_pathway?dct00350/dct:110102151%09red/dct:110098298%09red/dct:110109737%09red
Phenylpropanoid biosynthesis	dct00940	7	148	0.00377218	0.0276627	PB_transcript_134457|PB_transcript_18932|PB_transcript_133010|PB_transcript_77446|PB_transcript_6737|PB_transcript_104563|PB_transcript_101509	http://www.genome.jp/kegg-bin/show_pathway?dct00940/dct:110109493%09red/dct:110097305%09red/dct:110096296%09red/dct:110109741%09red/dct:110095291%09red/dct:110113904%09red/dct:110097226%09red
Starch and sucrose metabolism	dct00500	6	141	0.0114437	0.0755283	PB_transcript_101509|PB_transcript_4938|PB_transcript_77446|PB_transcript_4323|PB_transcript_155678|PB_transcript_104563	http://www.genome.jp/kegg-bin/show_pathway?dct00500/dct:110109493%09red/dct:110109741%09red/dct:110095291%09red/dct:110110417%09red/dct:110100383%09red
Fatty acid metabolism	dct01212	4	70	0.0147023	0.0882139	PB_transcript_31761|PB_transcript_104962|PB_transcript_151979|PB_transcript_6445	http://www.genome.jp/kegg-bin/show_pathway?dct01212/dct:110091914%09red/dct:110096519%09red/dct:110106132%09red
Fatty acid biosynthesis	dct00061	3	44	0.0218645	0.117317	PB_transcript_31761|PB_transcript_104962|PB_transcript_151979	http://www.genome.jp/kegg-bin/show_pathway?dct00061/dct:110096519%09red/dct:110106132%09red
Cyanoamino acid metabolism	dct00460	3	45	0.023108	0.117317	PB_transcript_77446|PB_transcript_101509|PB_transcript_104563	http://www.genome.jp/kegg-bin/show_pathway?dct00460/dct:110109493%09red/dct:110109741%09red/dct:110095291%09red
Biosynthesis of secondary metabolites - unclassified	dct00999	2	19	0.0288571	0.127296	PB_transcript_133010|PB_transcript_134457	http://www.genome.jp/kegg-bin/show_pathway?dct00999/dct:110097226%09red/dct:110096296%09red
Cysteine and methionine metabolism	dct00270	4	87	0.028931	0.127296	PB_transcript_82751|PB_transcript_26584|PB_transcript_134762|PB_transcript_97457	http://www.genome.jp/kegg-bin/show_pathway?dct00270/dct:110096467%09red/dct:110099186%09red
Circadian rhythm - plant	dct04712	3	52	0.0328646	0.133583	PB_transcript_104699|PB_transcript_20407|PB_transcript_138591	http://www.genome.jp/kegg-bin/show_pathway?dct04712/dct:110107833%09red/dct:110094083%09red
alpha-Linolenic acid metabolism	dct00592	3	53	0.0344078	0.133583	PB_transcript_22230|PB_transcript_157886|PB_transcript_6445	http://www.genome.jp/kegg-bin/show_pathway?dct00592/dct:110091914%09red/dct:110106376%09red/dct:110098298%09red
Carbon fixation in photosynthetic organisms	dct00710	3	60	0.0462342	0.169525	PB_transcript_68535|PB_transcript_9682|PB_transcript_105565	http://www.genome.jp/kegg-bin/show_pathway?dct00710/dct:110094765%09red/dct:36482811%09red
